# Supplementary material for: Quantitative Approach to Quality Review of Prenatal Ultrasound Examinations: Incomplete Detailed Fetal Anatomy Exams
Source: J Clin Med. 2025 May 12;14(10):3356. doi: 10.3390/jcm14103356 (PMC12112216; doi:10.3390/jcm14103356)
Supplement: Supplementary file 1 [file jcm-14-03356-s001.zip]

Archive with 14 entries (13 files):
- Supplementary files/
- __MACOSX/._Supplementary files
- Supplementary files/Supplementary File 2 - DO-FILE Anatomy Quality Review.do
- __MACOSX/Supplementary files/._Supplementary File 2 - DO-FILE Anatomy Quality Review.do
- Supplementary files/.DS_Store
- __MACOSX/Supplementary files/._.DS_Store
- Supplementary files/Supplementary File 4 - WORD version of Stata scripts.docx
- __MACOSX/Supplementary files/._Supplementary File 4 - WORD version of Stata scripts.docx
- Supplementary files/Supplementary File 1 - EXCEL Anatomy & Indications.xlsx
- __MACOSX/Supplementary files/._Supplementary File 1 - EXCEL Anatomy & Indications.xlsx
- Supplementary files/Supplementary File 3 - DO-FILE-itemrecode.do
- __MACOSX/Supplementary files/._Supplementary File 3 - DO-FILE-itemrecode.do
- Supplementary files/Supplementary File 5 - Physician Workload.pdf
- __MACOSX/Supplementary files/._Supplementary File 5 - Physician Workload.pdf
