# Supplementary material for: Quantitative Approach to Quality Review of Prenatal Ultrasound Examinations: Incomplete Detailed Fetal Anatomy Exams
Source: J Clin Med. 2025 May 12;14(10):3356. doi: 10.3390/jcm14103356 (PMC12112216; doi:10.3390/jcm14103356)
Supplement: Supplementary file 1 [file jcm-14-03356-s001.zip › Supplementary files/Supplementary File 1 - EXCEL Anatomy & Indications.xlsx]

## Sheet: Notes
Notes
Sample data file, supplement to Quantitative Approach to Quality Review of Prenatal Ultrasound Examinations: Incomplete Fetal Anatomy
This data is a subset of actual data from one of the practices tabulated in the article.
Column headers are field names as extracted from query of Viewpoint.
We believe that these names are self-explanatory.
To anonymize the date, random jitter has been added to dates:
	Date of birth ±60 days
	Exam date ±5 days
	EDD (due date) ±2 days.
The following identifiers are replaced with fabricated values
	Exam ID
	Person Number
	Sonographer name
	Reading Physician name
In the Anatomy tab, each row represents one Detailed Anatomy ultrasound exam.
In the Indications tab, there is usually more than one row per exam because most exams had more than 1 indication.

## Sheet: Anatomy
Exam date	Exam type	Exam status	Sonographer	Reading physician	Person Number	Exam ID	DOB	Assigned EDD	Cardiac activity	Situs	Lateral ventricles	Midline falx	Choroid plexus	Cerebellum	Vermis	Cisterna magna	Cavum septi pellucidi	Profile	Lips	Nose	Nasal bone (mm)	Maxilla	Mandible	Neck	Nuchal fold (mm)	Diaphragm	Stomach	Bladder	Cord vessels	Kidneys	4-chamber view	LVOT view	RVOT view	Aortic arch view	SVC	IVC	3-vessel view	3-vessel-trachea view	Cervical spine	Thoracic spine	Lumbar spine	Sacral spine	Parenchyma	Cranium	Lt lung	Rt lung	Cord insertion	BPD (mm)	HC (mm)
2024-01-01	Comp Detailed US	Sign & Create	D Donaldson RDMS	N Nicholson MD	9806189	1463586	1996-03-27	2024-05-04	present	normal	normal	normal	normal	normal	normal	normal	normal	normal	normal	normal	6.5	normal	normal	normal		normal	normal	normal	3 vessel cord	normal	normal	normal	normal	normal	normal	normal	normal	normal	normal	normal	normal	normal	normal	normal	normal	normal	normal	50.7	193.9
2024-01-01	Comp Detailed US	Sign & Create	D Donaldson RDMS	N Nicholson MD	9103193	1470771	1999-10-12	2024-03-20	present	normal	normal	normal	normal	normal	normal	normal	normal	normal	normal	normal	8.6	normal	normal	normal		normal	normal	normal	3 vessel cord	normal	normal	normal	normal	normal	normal	normal	normal	normal	normal	normal	normal	normal	normal	normal	normal	normal	normal	68.7	264.5
2024-01-02	Comp Detailed US	Sign & Create	D Donaldson RDMS	N Nicholson MD	8224149	1463025	2000-10-13	2024-05-15	present	normal	normal	normal	normal	normal	normal	normal	normal	normal	normal	normal	6.5	normal	normal	normal	2.2	normal	normal	normal	3 vessel cord	normal	normal	normal	normal	normal	normal	normal	normal	normal	normal	normal	normal	normal	normal	normal	normal	normal	normal	49.1	178.7
2024-01-02	Comp Detailed US	Sign & Create	F Fredrickson RDMS	N Nicholson MD	9401070	1462668	1995-12-07	2024-02-28	present	normal	normal	normal	normal	normal	normal	normal	normal	normal	normal	normal	8.6	normal	normal	normal		normal	normal	normal	3 vessel cord	normal	normal	normal	normal	normal	normal	normal	normal	normal	normal	normal	normal	suboptimal	normal	normal	normal	normal	normal	70.9	285.8
2024-01-02	Comp Detailed US	Sign & Create	B Bronson RDMS	R Richardson MD	8368564	1467460	2002-06-15	2024-03-25	present	normal	normal	normal	normal	normal	normal	normal	normal	normal	normal	normal	9	normal	normal	normal		normal	normal	normal	3 vessel cord	normal	normal	normal	normal	normal	normal	normal	normal	normal	normal	normal	normal	normal	normal	normal	normal	normal	suboptimal	69.7	267.6
2024-01-03	Comp Detailed US	Sign & Create	D Donaldson RDMS	R Richardson MD	8098024	1467256	1997-02-16	2024-03-25	present	normal	normal	normal	normal	normal	normal	normal	normal	normal	normal	normal	7.8	normal	normal	normal		normal	normal	normal	2 vessel cord	normal	normal	normal	normal	normal	normal	normal	normal	normal	normal	normal	normal	normal	normal	normal	normal	normal	normal	67.9	255
2024-01-03	Comp Detailed US	Sign & Create	D Donaldson RDMS	N Nicholson MD	8926679	1481830	1993-05-12	2024-02-10	present	normal	normal	normal	normal	normal	normal	normal	normal	normal	normal	normal	10.1	normal	normal	normal		normal	normal	normal	3 vessel cord	normal	normal	normal	normal	normal	normal	normal	normal	normal	normal	normal	normal	normal	normal	normal	normal	normal	normal	88.1	321.2
2024-01-04	Comp Detailed US	Sign & Create	C Clarkson RDMS	N Nicholson MD	8813664	1460324	2003-02-13	2024-06-22	present	normal	normal	normal	normal	suboptimal	normal	suboptimal	suboptimal	normal	suboptimal	suboptimal	3.7	normal	normal	normal		normal	normal	normal	3 vessel cord	normal	suboptimal	suboptimal	suboptimal	suboptimal	suboptimal	suboptimal	suboptimal	suboptimal	suboptimal	suboptimal	suboptimal	suboptimal	normal	normal	normal	normal	normal	34.3	127.2
2024-01-04	Comp Detailed US	Sign & Create	C Clarkson RDMS	N Nicholson MD	8148465	1471382	1991-09-18	2024-05-21	present	normal	normal	normal	normal	normal	normal	normal	normal	normal	normal	normal	6.9	normal	normal	normal	4.2	normal	normal	normal	3 vessel cord	normal	normal	normal	normal	normal	normal	normal	normal	normal	normal	normal	normal	normal	normal	normal	normal	normal	normal	48.8	183.1
2024-01-04	Comp Detailed US	Sign & Create	C Clarkson RDMS	N Nicholson MD	8091090	1462515	1995-08-31	2024-02-16	present	normal	normal	normal	normal	normal	normal	normal	normal	normal	normal	normal	11	normal	normal	normal		normal	normal	normal	3 vessel cord	normal	normal	normal	normal	normal	normal	normal	normal	normal	normal	normal	normal	normal	normal	normal	normal	normal	normal	77	285.1
2024-01-05	Comp Detailed US	Sign & Create	D Donaldson RDMS	M Markson DO	8260718	1485702	1997-09-29	2024-06-01	present	normal	normal	normal	normal	normal	normal	normal	normal	normal	normal	normal	6.3	normal	normal	normal	2.6	normal	normal	normal	3 vessel cord	normal	normal	normal	normal	normal	normal	normal	normal	normal	normal	normal	normal	normal	normal	normal	normal	normal	normal	41.2	151.5
2024-01-05	Comp Detailed US	Sign & Create	F Fredrickson RDMS	N Nicholson MD	8663638	1473064	1984-08-20	2024-04-19	present	normal	normal	normal	normal	normal	normal	normal	suboptimal	normal	suboptimal	normal	7.9	normal	normal	normal		normal	normal	normal	3 vessel cord	normal	normal	normal	normal	normal	normal	normal	normal	normal	normal	normal	normal	normal	normal	normal	normal	normal	suboptimal	58.9	221.8
2024-01-07	Comp Detailed US	Sign & Create	C Clarkson RDMS	N Nicholson MD	8651870	1463892	1997-01-10	2024-04-17	present	normal	normal	normal	normal	normal	normal	normal	normal	normal	normal	normal	8.2	normal	normal	normal	4.9	normal	normal	normal	3 vessel cord	normal	normal	normal	normal	normal	normal	normal	normal	normal	suboptimal	suboptimal	suboptimal	suboptimal	normal	normal	normal	normal	normal	61.5	224.6
2024-01-07	Comp Detailed US	Sign & Create	B Bronson RDMS	N Nicholson MD	8952690	1485956	1998-01-04	2024-03-11	present	normal	normal	normal	normal	normal	normal	normal	normal	normal	normal	normal	9.4	normal	normal	normal		normal	normal	normal	3 vessel cord, 3 vessel cord	normal	normal	normal	normal	normal	normal	normal	normal	normal	normal	normal	normal	normal	normal	normal	normal	normal	normal	78.2	284.9
2024-01-07	Comp Detailed US	Sign & Create	B Bronson RDMS	N Nicholson MD	8710589	1481625	1986-09-09	2024-06-04	present	normal	normal	normal	normal	normal	normal	normal	normal	normal	normal	normal	5.7	normal	normal	normal	2.4	normal	normal	normal	3 vessel cord	normal	normal	normal	normal	normal	normal	normal	normal	normal	normal	normal	normal	normal	normal	normal	normal	normal	normal	45.4	162.4
2024-01-08	Comp Detailed US	Sign & Create	D Donaldson RDMS	R Richardson MD	9200998	1489365	2002-01-20	2024-03-11	present	normal	normal	normal	normal	normal	normal	normal	normal	normal	normal	normal	8.8	normal	normal	normal		normal	normal	normal	3 vessel cord	normal	normal	normal	normal	normal	normal	normal	normal	normal	normal	normal	normal	normal	normal	normal	normal	normal	normal	87.7	310.2
2024-01-08	Comp Detailed US	Sign & Create	B Bronson RDMS	N Nicholson MD	8777611	1484377	2000-07-02	2024-06-22	present	normal	normal	normal	normal	normal	normal	normal	suboptimal	normal	suboptimal	normal	5.7	normal	normal	normal	2.6	normal	normal	normal	3 vessel cord	normal	suboptimal	normal	normal	normal	suboptimal	suboptimal	normal	normal	normal	normal	normal	normal	normal	normal	normal	normal	normal	35.7	127.9
2024-01-09	Comp Detailed US	Sign & Create	C Clarkson RDMS	N Nicholson MD	9170841	1484988	1998-01-16	2024-03-29	present	normal	normal	normal	normal	normal	normal	normal	normal	normal	normal	normal	8.5	normal	normal	normal		normal	normal	normal	3 vessel cord	normal	normal	normal	normal	normal	normal	normal	normal	normal	normal	normal	normal	normal	normal	normal	normal	normal	normal	65.6	246.4
2024-01-09	Comp Detailed US	Sign & Create	B Bronson RDMS	N Nicholson MD	9370080	1466950	1995-12-25	2024-06-02	present	normal	normal	normal	normal	normal	normal	normal	normal	normal	normal	normal	5.8	normal	normal	normal	2.3	normal	normal	normal	3 vessel cord	normal	suboptimal	suboptimal	suboptimal	normal	normal	normal	normal	normal	normal	normal	normal	normal	normal	normal	normal	normal	normal	39.9	152.4
2024-01-10	Comp Detailed US	Sign & Create	C Clarkson RDMS	N Nicholson MD	9825476	1469752	2000-01-17	2024-05-13	present	normal	normal	normal	normal	normal	normal	normal	normal	normal	normal	normal	7.6	normal	normal	normal	3.8	normal	normal	normal	3 vessel cord	normal	normal	suboptimal	suboptimal	suboptimal	normal	normal	normal	suboptimal	normal	normal	normal	normal	normal	normal	normal	normal	normal	52.1	188.7
2024-01-10	Comp Detailed US	Sign & Create	C Clarkson RDMS	M Markson DO	9095768	1489620	1993-07-10	2024-04-15	present	normal	normal	normal	normal	normal	normal	normal	normal	normal	normal	normal	9.3	normal	normal	normal		normal	normal	normal	3 vessel cord	normal	normal	normal	normal	normal	normal	normal	normal	normal	normal	normal	normal	suboptimal	normal	normal	normal	normal	normal	64.9	250.9
2024-01-11	Comp Detailed US	Sign & Create	C Clarkson RDMS	N Nicholson MD	9294610	1482698	1984-12-10	2024-06-04	present	normal	normal	normal	normal	normal	normal	normal	normal	normal	normal	normal	5.7	normal	normal	normal	3.5	normal	normal	normal	3 vessel cord	normal	suboptimal	normal	normal	suboptimal	normal	normal	normal	suboptimal	normal	normal	normal	normal	normal	normal	normal	normal	normal	43.6	158
2024-01-11	Comp Detailed US	Sign & Create	D Donaldson RDMS	N Nicholson MD	8762435	1484784	1999-11-09	2024-06-04	present	normal	normal	normal	normal	normal	normal	normal	normal	normal	normal	normal	6.8	normal	normal	normal	2.8	normal	normal	normal	3 vessel cord	normal	normal	normal	normal	normal	normal	normal	normal	normal	normal	normal	normal	normal	normal	normal	normal	normal	normal	45.5	167.2
2024-01-11	Comp Detailed US	Sign & Create	C Clarkson RDMS	M Markson DO	8177888	1479583	1999-08-01	2024-04-24	present	normal	normal	normal	normal	normal	normal	normal	normal	normal	normal	normal	8.9	normal	normal	normal		normal	normal	normal	3 vessel cord	normal	normal	normal	normal	normal	normal	normal	normal	normal	normal	normal	normal	normal	normal	normal	normal	normal	normal	64.7	233.7
2024-01-11	Comp Detailed US	Sign & Create	F Fredrickson RDMS	M Markson DO	8821893	1491609	1993-12-13	2024-06-20	present	normal	normal	normal	normal	normal	normal	normal	normal	normal	suboptimal	normal	5.6	normal	normal	normal	2.8	normal	normal	normal	3 vessel cord	normal	suboptimal	normal	normal	normal	normal	normal	normal	normal	normal	normal	normal	normal	normal	normal	normal	normal	normal	37.9	138.7
2024-01-12	Comp Detailed US	Sign & Create	D Donaldson RDMS	M Markson DO	9301794	1505120	1990-10-06	2024-05-13	present	normal	normal	normal	normal	normal	normal	normal	normal	normal	normal	normal	6.1	normal	normal	normal		normal	suboptimal	normal	3 vessel cord	normal	normal	normal	normal	normal	normal	normal	normal	normal	suboptimal	suboptimal	suboptimal	suboptimal	normal	normal	normal	normal	suboptimal	55.4	208.7
2024-01-12	Comp Detailed US	Sign & Create	D Donaldson RDMS	M Markson DO	9123463	1470974	1992-03-30	2024-04-28	present	normal	normal	normal	normal	normal	normal	normal	normal	normal	normal	normal	8.5	normal	normal	normal		normal	normal	normal	2 vessel cord	normal	normal	normal	normal	normal	normal	normal	normal	normal	normal	normal	normal	normal	normal	normal	normal	normal	normal	63.8	230.6
2024-01-13	Comp Detailed US	Sign & Create	B Bronson RDMS	M Markson DO	8936976	1490283	1990-02-03	2024-06-24	present	suboptimal	normal	normal	normal	normal	normal	normal	suboptimal	normal	normal	normal	5.6	normal	normal	normal	2.7	suboptimal	normal	normal	3 vessel cord	suboptimal	suboptimal	suboptimal	suboptimal	suboptimal	suboptimal	suboptimal	suboptimal	suboptimal	normal	normal	normal	normal	normal	normal	normal	normal	normal	36.4	134.5
2024-01-14	Comp Detailed US	Sign & Create	C Clarkson RDMS	K Karlson MD	8357975	1480911	1983-03-20	2024-05-29	present	normal	normal	normal	normal	normal	normal	normal	normal	normal	normal	normal	8.5	normal	normal	normal	3.5	normal	normal	normal	3 vessel cord	normal	normal	normal	normal	normal	normal	normal	normal	normal	normal	normal	normal	normal	normal	normal	normal	normal	normal	52	191.3
2024-01-14	Comp Detailed US	Sign & Create	C Clarkson RDMS	N Nicholson MD	8970926	1495023	1984-03-09	2024-04-11	present	normal	normal	normal	normal	normal	normal	normal	normal	suboptimal	suboptimal	suboptimal		suboptimal	suboptimal	normal	6.2	normal	normal	normal	3 vessel cord	suboptimal	suboptimal	suboptimal	suboptimal	suboptimal	suboptimal	suboptimal	suboptimal	suboptimal	suboptimal	suboptimal	suboptimal	suboptimal	normal	normal	normal	normal	normal	54.2	206
2024-01-14	Comp Detailed US	Sign & Create	C Clarkson RDMS	N Nicholson MD	9827867	1482851	1981-11-02	2024-02-08	present	normal	normal	normal	normal	normal	normal	normal	normal	suboptimal	suboptimal	suboptimal		suboptimal	suboptimal	normal		normal	normal	normal	3 vessel cord	normal	normal	normal	normal	suboptimal	normal	normal	normal	normal	normal	normal	normal	normal	normal	normal	normal	normal	normal	90.2	326.1
2024-01-14	Comp Detailed US	Sign & Create	D Donaldson RDMS	R Richardson MD	8707229	1488243	2000-08-31	2024-02-27	present	normal	normal	normal	normal	normal	normal	normal	normal	normal	normal	normal	8.9	normal	normal	normal		normal	normal	normal	3 vessel cord	normal	normal	normal	normal	normal	normal	normal	normal	normal	normal	normal	normal	normal	normal	normal	normal	normal	normal	85.2	322.6
2024-01-14	Comp Detailed US	Sign & Create	F Fredrickson RDMS	N Nicholson MD	8219633	1489008	1990-05-14	2024-06-01	present	normal	normal	normal	normal	normal	normal	normal	normal	normal	normal	normal	5.6	normal	normal	normal	4.3	normal	normal	normal	3 vessel cord	normal	normal	normal	normal	normal	normal	normal	normal	normal	normal	normal	normal	normal	normal	normal	normal	normal	normal	44.1	172
2024-01-14	Comp Detailed US	Sign & Create	F Fredrickson RDMS	K Karlson MD	9860211	1506089	1990-08-14	2024-05-12	present	normal	normal	normal	normal	normal	normal	normal	normal	normal	normal	normal	7.1	normal	normal	normal		normal	normal	normal	3 vessel cord	normal	normal	normal	normal	normal	normal	normal	normal	normal	normal	normal	normal	normal	normal	normal	normal	normal	normal	58.4	217.1
2024-01-15	Comp Detailed US	Sign & Create	C Clarkson RDMS	M Markson DO	9057540	1494311	1999-08-28	2024-04-11	present	normal	normal	normal	normal	normal	normal	normal	normal	normal	normal	normal	10.1	normal	normal	normal		normal	normal	normal	3 vessel cord	normal	normal	normal	normal	normal	normal	normal	normal	normal	normal	normal	normal	normal	normal	normal	normal	normal	normal	70.1	266
2024-01-15	Comp Detailed US	Sign & Create	D Donaldson RDMS	N Nicholson MD	9159896	1484428	2000-06-04	2024-06-02	present	normal	normal	normal	normal	normal	normal	normal	normal	normal	normal	normal	6.2	normal	normal	normal	3.7	normal	normal	normal	3 vessel cord	normal	normal	normal	normal	normal	normal	normal	normal	normal	normal	normal	normal	normal	normal	normal	normal	normal	normal	46.6	173.2
2024-01-15	Comp Detailed US	Sign & Create	D Donaldson RDMS	R Richardson MD	8065720	1499359	1998-09-24	2024-03-28	present	normal	normal	normal	normal	normal	normal	normal	normal	normal	normal	normal		normal	normal	normal		normal	normal	normal	3 vessel cord	normal	normal	normal	normal	normal	normal	normal	normal	normal	normal	normal	normal	normal	normal	normal	normal	normal	normal	78.3	284.8
2024-01-16	Comp Detailed US	Sign & Create	D Donaldson RDMS	N Nicholson MD	9467446	1495631	1996-10-16	2024-04-28	present	normal	normal	normal	normal	normal	normal	normal	normal	normal	normal	normal	9.1	normal	normal	normal		normal	normal	normal	3 vessel cord	normal	normal	normal	normal	normal	normal	normal	normal	normal	normal	normal	normal	normal	normal	normal	normal	normal	normal	68.5	244
2024-01-16	Comp Detailed US	Sign & Create	B Bronson RDMS	K Karlson MD	9523541	1507463	1984-06-15	2024-03-31	present	normal	normal	normal	normal	normal	normal	normal	normal	normal	normal	normal	9.4	normal	normal	normal		normal	normal	normal	3 vessel cord	normal	normal	suboptimal	normal	normal	suboptimal	suboptimal	normal	normal	normal	normal	normal	normal	normal	normal	normal	normal	suboptimal	77.1	289.8
2024-01-16	Comp Detailed US	Sign & Create	F Fredrickson RDMS	R Richardson MD	8447008	1507974	1986-06-26	2024-07-07	present	normal	normal	normal	normal	normal	normal	normal	suboptimal	normal	normal	normal	3.7	normal	normal	normal	2.3	normal	normal	normal	2 vessel cord	suboptimal	suboptimal	suboptimal	suboptimal	normal	normal	normal	normal	suboptimal	normal	normal	normal	normal	normal	normal	normal	normal	normal	30.4	117.6
2024-01-16	Comp Detailed US	Sign & Create	B Bronson RDMS	N Nicholson MD	8729328	1489059	1984-06-02	2024-04-06	present	normal	normal	normal	normal	normal	normal	normal	normal	normal	normal	normal	10.3	normal	normal	normal		normal	normal	normal	3 vessel cord	normal	normal	normal	normal	normal	normal	normal	normal	normal	normal	normal	normal	normal	normal	normal	normal	normal	normal	71.6	261
2024-01-16	Comp Detailed US	Sign & Create	F Fredrickson RDMS	N Nicholson MD	9347453	1490487	1990-04-05	2024-05-20	present	normal	normal	normal	normal	normal	normal	normal	normal	normal	normal	normal	7.5	normal	normal	normal		normal	normal	normal	3 vessel cord	normal	normal	normal	normal	normal	normal	normal	normal	normal	suboptimal	suboptimal	suboptimal	suboptimal	normal	normal	normal	normal	normal	51.3	193.7
2024-01-16	Comp Detailed US	Sign & Create	C Clarkson RDMS	M Markson DO	9117349	1490028	2000-10-25	2024-05-06	present	normal	normal	normal	normal	normal	normal	normal	normal	normal	normal	normal	7.8	normal	normal	normal	3.8	normal	normal	normal	3 vessel cord	normal	normal	normal	normal	normal	normal	normal	normal	normal	normal	normal	normal	normal	normal	normal	normal	normal	normal	53.1	196.1
2024-01-16	Comp Detailed US	Sign & Create	A Anderson RDMS	K Karlson MD	8640860	1511893	1991-04-24	2024-05-31	present	normal	normal	normal	normal	normal	normal	normal	normal	normal	normal	normal	7.5	normal	normal	normal	4.7	normal	normal	normal	3 vessel cord	normal	normal	normal	normal	normal	normal	normal	normal	normal	normal	normal	normal	normal	normal	normal	normal	normal	normal	47.6	176.9
2024-01-17	Comp Detailed US	Sign & Create	B Bronson RDMS	M Markson DO	9196268	1490589	1997-01-26	2024-02-12	present	normal	normal	normal	normal	normal	normal	normal	suboptimal	normal	normal	normal	13.6	suboptimal	suboptimal	normal		normal	normal	normal	3 vessel cord	normal	normal	normal	suboptimal	normal	normal	normal	normal	normal	normal	normal	normal	normal	normal	normal	normal	normal	normal	86.9	316.4
2024-01-17	Comp Detailed US	Sign & Create	D Donaldson RDMS	M Markson DO	9733353	1522556	1985-10-08	2024-06-29	present	normal	normal	normal	normal	normal	normal	normal	suboptimal	normal	normal	normal	5	normal	normal	normal	3.9	normal	normal	normal	3 vessel cord	normal	normal	normal	normal	normal	normal	normal	normal	normal	normal	normal	normal	normal	normal	normal	normal	normal	normal	40.3	148.6
2024-01-18	Comp Detailed US	Sign & Create	D Donaldson RDMS	M Markson DO	9352109	1499816	2005-02-26	2024-02-12	present	normal	normal	normal	normal	normal	normal	normal	normal	normal	normal	normal	9.7	normal	normal	normal		normal	normal	normal	3 vessel cord	normal	abnormal	normal	normal	normal	normal	normal	normal	normal	normal	normal	normal	normal	normal	normal	normal	normal	abnormal	86.5	326.1
2024-01-19	Comp Detailed US	Sign & Create	B Bronson RDMS	M Markson DO	9467384	1491405	1991-06-26	2024-03-11	present	normal	normal	normal	normal	normal	normal	normal	normal	normal	normal	normal	10.3	normal	normal	normal		normal	normal	normal	3 vessel cord	normal	normal	normal	normal	normal	normal	normal	normal	normal	suboptimal	suboptimal	suboptimal	suboptimal	normal	normal	normal	normal	suboptimal	83.5	299.2
2024-01-19	Comp Detailed US	Sign & Create	D Donaldson RDMS	P Pearson DO	8879869	1515616	1988-07-16	2024-05-25	present	normal	normal	normal	normal	normal	normal	normal	normal	normal	normal	normal	7.5	normal	normal	normal		normal	normal	normal	3 vessel cord	normal	normal	normal	normal	normal	normal	normal	normal	normal	normal	normal	normal	normal	normal	normal	normal	normal	normal	54.6	198.1
2024-01-20	Comp Detailed US	Sign & Create	A Anderson RDMS	M Markson DO	9800303	1503332	2003-02-14	2024-06-03	present	normal	normal	normal	normal	normal	normal	normal	normal	normal	normal	normal	6.3	normal	normal	normal	3.4	normal	normal	normal	3 vessel cord	normal	normal	normal	normal	suboptimal	suboptimal	suboptimal	normal	normal	normal	normal	normal	normal	normal	normal	normal	normal	normal	47.8	174.7
2024-01-20	Comp Detailed US	Sign & Create	F Fredrickson RDMS	P Pearson DO	9026279	1508482	1995-06-15	2024-06-23	present	normal	normal	normal	normal	normal	normal	normal	normal	suboptimal	normal	suboptimal		normal	normal	normal	2.8	normal	normal	normal	3 vessel cord	normal	normal	normal	suboptimal	normal	normal	normal	normal	normal	normal	normal	normal	normal	normal	normal	normal	normal	normal	37.7	147.7
2024-01-20	Comp Detailed US	Sign & Create	A Anderson RDMS	M Markson DO	9315389	1525567	1995-12-25	2024-03-29	present	normal	normal	normal	normal	normal	normal	normal	normal	normal	normal	normal	8	normal	normal	normal		normal	normal	normal	3 vessel cord	normal	normal	normal	normal	normal	suboptimal	suboptimal	normal	normal	suboptimal	suboptimal	suboptimal	suboptimal	normal	normal	normal	normal	suboptimal	76.4	286.5
2024-01-20	Comp Detailed US	Sign & Create	B Bronson RDMS	P Pearson DO	8095086	1531270	1983-10-09	2024-04-13	present	normal	normal	normal	normal	normal	normal	normal	normal	normal	normal	normal	8.8	normal	normal	normal		normal	normal	normal	3 vessel cord	suboptimal	suboptimal	normal	suboptimal	suboptimal	suboptimal	suboptimal	normal	suboptimal	normal	normal	suboptimal	suboptimal	normal	normal	normal	normal	normal	73	272.8
2024-01-21	Comp Detailed US	Sign & Create	C Clarkson RDMS	P Pearson DO	8950687	1532999	1991-11-21	2024-05-28	present	normal	normal	normal	normal	normal	normal	normal	normal	normal	normal	normal	8	normal	normal	normal	4.5	normal	normal	normal	3 vessel cord	normal	normal	normal	normal	normal	normal	normal	normal	normal	normal	normal	normal	normal	normal	normal	normal	normal	normal	53.6	201.2
2024-01-21	Comp Detailed US	Sign & Create	D Donaldson RDMS	M Markson DO	9853333	1492476	1987-03-26	2024-06-01	present	normal	normal	normal	normal	normal	normal	normal	normal	normal	normal	normal	5.9	normal	normal	normal	4.1	normal	normal	normal	3 vessel cord	normal	normal	normal	normal	normal	normal	normal	normal	normal	normal	normal	normal	normal	normal	normal	normal	normal	normal	47	177
2024-01-22	Comp Detailed US	Sign & Create	B Bronson RDMS	M Markson DO	8159801	1515718	2000-01-31	2024-04-19	present	normal	normal	normal	normal	normal	normal	normal	normal	normal	normal	normal		normal	normal	normal		normal	normal	normal	3 vessel cord	normal	normal	normal	normal	normal	normal	normal	normal	normal	normal	normal	normal	normal	normal	normal	normal	normal	normal	72	260.8
2024-01-22	Comp Detailed US	Sign & Create	F Fredrickson RDMS	P Pearson DO	9168285	1515208	1989-10-15	2024-06-10	present	normal	normal	normal	normal	normal	normal	normal	normal	normal	normal	normal	6.4	normal	normal	normal	5.1	normal	normal	normal	3 vessel cord	normal	normal	normal	normal	suboptimal	normal	normal	normal	normal	normal	normal	normal	normal	normal	normal	normal	normal	normal	48.1	181.4
2024-01-22	Comp Detailed US	Sign & Create	C Clarkson RDMS	P Pearson DO	8424157	1525212	2005-04-04	2024-05-10	present	normal	normal	normal	normal	normal	normal	normal	normal	normal	normal	normal	8.2	normal	normal	normal		normal	normal	normal	3 vessel cord	normal	normal	normal	normal	normal	normal	normal	normal	normal	normal	normal	normal	normal	normal	normal	normal	normal	normal	59.4	220.5
2024-01-23	Comp Detailed US	Sign & Create	A Anderson RDMS	M Markson DO	9741464	1515769	1988-07-23	2024-07-18	present	normal	suboptimal	normal	normal	suboptimal	normal	suboptimal	suboptimal	suboptimal	suboptimal	suboptimal		suboptimal	suboptimal	normal		normal	normal	normal	3 vessel cord	normal	suboptimal	suboptimal	suboptimal	suboptimal	suboptimal	suboptimal	suboptimal	suboptimal	suboptimal	suboptimal	suboptimal	suboptimal	normal	normal	normal	normal	normal	24.8	93.6
2024-01-24	Comp Detailed US	Sign & Create	C Clarkson RDMS	P Pearson DO	9589655	1514953	1987-05-09	2024-06-12	present	normal	normal	normal	normal	normal	normal	normal	normal	normal	normal	normal	6.9	normal	normal	normal	4	normal	normal	normal	3 vessel cord	normal	normal	normal	normal	normal	normal	normal	normal	normal	normal	normal	normal	normal	normal	normal	normal	normal	normal	49.5	186.2
2024-01-24	Comp Detailed US	Sign & Create	C Clarkson RDMS	P Pearson DO	9460826	1517248	1994-10-26	2024-06-20	present	normal	normal	normal	normal	normal	normal	normal	normal	normal	normal	normal	6.9	normal	normal	normal	3.1	normal	normal	normal	3 vessel cord	normal	normal	normal	normal	normal	normal	normal	normal	normal	normal	normal	normal	normal	normal	normal	normal	normal	normal	42.8	166.1
2024-01-24	Comp Detailed US	Sign & Create	F Fredrickson RDMS	M Markson DO	8303635	1508278	1996-04-22	2024-06-18	present	normal	normal	normal	normal	normal	normal	normal	normal	normal	normal	normal		normal	normal	normal	4.6	normal	normal	normal	3 vessel cord	normal	normal	normal	normal	normal	normal	normal	normal	normal	normal	normal	normal	normal	normal	normal	normal	normal	normal	43.4	161.9
2024-01-24	Comp Detailed US	Sign & Create	D Donaldson RDMS	P Pearson DO	9634052	1525720	2002-06-12	2024-05-04	present	normal	normal	normal	normal	normal	normal	normal	normal	normal	normal	normal	9.7	normal	normal	normal		normal	normal	normal	3 vessel cord	normal	normal	normal	normal	normal	normal	normal	normal	normal	normal	normal	normal	normal	normal	normal	normal	normal	normal	66.8	251.4
2024-01-26	Comp Detailed US	Sign & Create	F Fredrickson RDMS	P Pearson DO	9583511	1536964	1995-08-16	2024-06-13	present	normal	normal	normal	normal	normal	normal	normal	normal	suboptimal	normal	normal	6.1	normal	normal	normal	4.4	normal	normal	normal	3 vessel cord	normal	normal	normal	normal	normal	normal	normal	normal	normal	suboptimal	suboptimal	suboptimal	suboptimal	normal	normal	normal	normal	normal	49.7	189.8
2024-01-26	Comp Detailed US	Sign & Create	F Fredrickson RDMS	P Pearson DO	9423864	1516840	1985-11-11	2024-07-02	present	normal	normal	normal	normal	normal	normal	normal	suboptimal	normal	suboptimal	normal	5.1	normal	normal	normal	3.8	normal	normal	normal	3 vessel cord	normal	normal	normal	normal	suboptimal	normal	normal	normal	suboptimal	normal	normal	normal	normal	normal	normal	normal	normal	normal	36.6	137.3
2024-01-27	Comp Detailed US	Sign & Create	B Bronson RDMS	R Richardson MD	8444466	1519899	2005-04-07	2024-06-20	present	normal	normal	normal	normal	normal	normal	normal	normal	normal	normal	normal	7.3	normal	normal	normal	4.3	normal	normal	normal	3 vessel cord	normal	normal	normal	normal	normal	normal	normal	normal	normal	normal	normal	normal	normal	normal	normal	normal	normal	normal	42.9	164
2024-01-27	Comp Detailed US	Sign & Create	C Clarkson RDMS	M Markson DO	8182523	1536811	1991-08-29	2024-03-13	present	normal	normal	normal	normal	normal	normal	normal	normal	normal	normal	normal	11.3	suboptimal	suboptimal	normal		normal	normal	normal	3 vessel cord	normal	normal	normal	normal	normal	normal	normal	normal	normal	normal	normal	normal	normal	normal	normal	normal	normal	normal	85.3	311.6
2024-01-27	Comp Detailed US	Sign & Create	F Fredrickson RDMS	P Pearson DO	8843239	1537982	1991-08-25	2024-03-23	present	normal	normal	normal	normal	normal	normal	normal	normal	normal	normal	normal	10.3	normal	normal	normal		normal	normal	normal	3 vessel cord	normal	normal	normal	normal	normal	normal	normal	normal	normal	suboptimal	suboptimal	suboptimal	normal	normal	normal	normal	normal	normal	88.2	329.2
2024-01-27	Comp Detailed US	Sign & Create	D Donaldson RDMS	P Pearson DO	8988209	1536760	1990-12-24	2024-05-21	present	normal	normal	normal	normal	normal	normal	normal	normal	normal	normal	normal	7.4	normal	normal	normal		normal	normal	normal	3 vessel cord	normal	normal	normal	normal	normal	normal	normal	normal	normal	normal	normal	normal	normal	normal	normal	normal	normal	normal	58.3	216.6
2024-01-27	Comp Detailed US	Sign & Create	A Anderson RDMS	M Markson DO	8124215	1528467	1996-12-23	2024-03-07	present	normal	normal	normal	normal	normal	normal	normal	normal	suboptimal	normal	normal	9	suboptimal	suboptimal	normal		normal	normal	normal	3 vessel cord	normal	normal	normal	normal	normal	normal	normal	normal	normal	normal	normal	normal	normal	normal	normal	normal	normal	normal	82.5	311.6
2024-01-27	Comp Detailed US	Sign & Create	C Clarkson RDMS	M Markson DO	9565263	1530200	1993-01-27	2024-04-10	present	normal	normal	normal	normal	normal	normal	normal	normal	normal	normal	normal	9.9	normal	normal	normal		normal	normal	normal	3 vessel cord	normal	normal	normal	normal	normal	normal	normal	normal	normal	normal	normal	normal	normal	normal	normal	normal	normal	normal	78.2	289
2024-01-28	Comp Detailed US	Sign & Create	B Bronson RDMS	P Pearson DO	8157111	1529079	1998-07-13	2024-03-21	present	normal	normal	normal	normal	normal	normal	normal	normal	normal	normal	normal	9.5	normal	normal	normal		normal	normal	normal	3 vessel cord	normal	normal	normal	normal	suboptimal	normal	normal	normal	normal	suboptimal	suboptimal	suboptimal	suboptimal	normal	normal	normal	normal	suboptimal	81.3	293.9
2024-01-28	Comp Detailed US	Sign & Create	C Clarkson RDMS	M Markson DO	9100378	1516075	1997-07-23	2024-03-12	present	normal	normal	normal	normal	normal	normal	normal	normal	normal	normal	normal	10.8	normal	normal	normal		normal	normal	normal	3 vessel cord	normal	normal	normal	normal	normal	normal	normal	normal	suboptimal	normal	normal	normal	normal	normal	normal	normal	normal	normal	81.5	302.2
2024-01-28	Comp Detailed US	Sign & Create	D Donaldson RDMS	P Pearson DO	9405091	1537320	1993-04-04	2024-06-29	present	normal	normal	normal	normal	normal	normal	normal	normal	normal	normal	normal	6.5	normal	normal	normal	3.5	normal	normal	normal	3 vessel cord	normal	suboptimal	suboptimal	suboptimal	normal	normal	normal	suboptimal	suboptimal	normal	normal	normal	normal	normal	normal	normal	normal	normal	40	154.9
2024-01-28	Comp Detailed US	Sign & Create	F Fredrickson RDMS	P Pearson DO	8034661	1547082	1991-12-16	2024-06-23	present	normal	normal	normal	normal	normal	normal	normal	normal	normal	normal	normal	6.9	normal	normal	normal	4.5	suboptimal	normal	normal	3 vessel cord	normal	suboptimal	suboptimal	normal	normal	normal	normal	normal	suboptimal	normal	normal	normal	normal	normal	normal	normal	normal	normal	48.6	181
2024-01-29	Comp Detailed US	Sign & Create	D Donaldson RDMS	R Richardson MD	9524838	1522350	1999-02-11	2024-05-30	present	normal	normal	normal	normal	normal	normal	normal	normal	normal	normal	normal	8.8	normal	normal	normal		normal	normal	normal	3 vessel cord	normal	normal	normal	normal	normal	normal	normal	normal	normal	normal	normal	normal	normal	normal	normal	normal	normal	normal	56.9	210.3
2024-01-30	Comp Detailed US	Sign & Create	F Fredrickson RDMS	M Markson DO	8349751	1519134	2002-10-04	2024-06-20	present	normal	normal	normal	normal	normal	normal	normal	normal	normal	normal	normal	5.9	normal	normal	normal	2.9	normal	normal	normal	3 vessel cord	normal	normal	normal	normal	normal	normal	normal	normal	normal	normal	suboptimal	suboptimal	suboptimal	normal	normal	normal	normal	normal	41.5	162.6
2024-01-30	Comp Detailed US	Sign & Create	B Bronson RDMS	R Richardson MD	8028103	1542811	1987-07-08	2024-06-17	present	normal	normal	normal	normal	normal	normal	normal	suboptimal	normal	normal	normal	7.3	normal	normal	normal	4	normal	normal	normal	3 vessel cord	suboptimal	normal	normal	normal	normal	normal	normal	normal	suboptimal	normal	normal	normal	normal	normal	normal	normal	normal	normal	46.4	177.1
2024-01-30	Comp Detailed US	Sign & Create	D Donaldson RDMS	P Pearson DO	8182143	1545706	1996-01-21	2024-06-07	present	normal	normal	normal	normal	normal	normal	normal	normal	normal	suboptimal	suboptimal	7.2	normal	normal	normal		normal	normal	normal	3 vessel cord	normal	normal	normal	normal	normal	normal	normal	normal	normal	normal	normal	normal	normal	normal	normal	normal	normal	normal	54.6	194.9
2024-01-31	Comp Detailed US	Sign & Create	C Clarkson RDMS	P Pearson DO	9316439	1546164	1988-06-16	2024-04-14	present	normal	normal	normal	normal	normal	normal	normal	normal	suboptimal	suboptimal	suboptimal		suboptimal	suboptimal	normal		normal	normal	normal	3 vessel cord	normal	suboptimal	normal	normal	normal	normal	normal	normal	normal	normal	normal	normal	normal	normal	normal	normal	normal	normal	81.2	293.2
2024-01-31	Comp Detailed US	Sign & Create	D Donaldson RDMS	R Richardson MD	9112116	1519746	1994-03-20	2024-06-20	present	normal	normal	normal	normal	normal	normal	normal	normal	normal	normal	normal	6.1	normal	normal	normal	3.5	normal	normal	normal	3 vessel cord	normal	normal	normal	normal	normal	normal	normal	normal	normal	normal	normal	normal	normal	normal	normal	normal	normal	normal	42.9	171.3
2024-01-31	Comp Detailed US	Sign & Create	C Clarkson RDMS	P Pearson DO	9884186	1546674	1992-01-08	2024-06-17	present	normal	normal	normal	normal	normal	normal	normal	normal	normal	normal	normal	7	normal	normal	normal	4.2	normal	normal	normal	3 vessel cord	normal	normal	normal	normal	normal	normal	normal	normal	normal	normal	normal	normal	normal	normal	normal	normal	normal	normal	50.8	186.7
2024-01-31	Comp Detailed US	Sign & Create	F Fredrickson RDMS	P Pearson DO	8647216	1529334	1987-08-23	2024-04-06	present	normal	normal	normal	normal	normal	normal	normal	normal	normal	normal	normal	9.1	normal	normal	normal		normal	normal	normal	3 vessel cord	normal	normal	normal	suboptimal	normal	normal	normal	normal	suboptimal	normal	normal	normal	normal	normal	normal	normal	normal	normal	76.5	283.1
2024-02-01	Comp Detailed US	Sign & Create	D Donaldson RDMS	M Markson DO	8922731	1550905	1987-07-17	2024-07-06	present	normal	normal	normal	normal	normal	normal	normal	normal	normal	normal	suboptimal	4.3	normal	normal	normal	1.9	normal	normal	normal	3 vessel cord	normal	normal	normal	normal	normal	normal	normal	normal	normal	normal	normal	normal	normal	normal	normal	normal	normal	normal	39.8	149.8
2024-02-01	Comp Detailed US	Sign & Create	C Clarkson RDMS	M Markson DO	8036317	1537473	1994-04-25	2024-06-28	present	normal	normal	normal	normal	normal	normal	normal	normal	normal	normal	normal	6.2	normal	normal	normal	5.4	normal	normal	normal	3 vessel cord	normal	suboptimal	normal	suboptimal	normal	normal	normal	normal	normal	normal	normal	normal	normal	normal	normal	normal	normal	suboptimal	40.1	158.4
2024-02-01	Comp Detailed US	Sign & Create	B Bronson RDMS	M Markson DO	8539676	1529691	1997-10-01	2024-04-27	present	normal	normal	normal	normal	normal	normal	normal	normal	normal	normal	normal	10.8	normal	normal	normal		normal	normal	normal	3 vessel cord	normal	normal	normal	normal	normal	normal	normal	normal	normal	normal	normal	normal	normal	normal	normal	normal	normal	normal	66.9	245
2024-02-01	Comp Detailed US	Sign & Create	F Fredrickson RDMS	O Olsen MD	9826988	1553406	1996-06-22	2024-05-21	present	normal	normal	normal	normal	normal	normal	normal	normal	normal	normal	normal	7	normal	normal	normal		normal	normal	normal	3 vessel cord	normal	normal	normal	normal	normal	normal	normal	normal	normal	normal	normal	normal	normal	normal	normal	normal	normal	normal	62.9	231.4
2024-02-02	Comp Detailed US	Sign & Create	D Donaldson RDMS	O Olsen MD	8059490	1556768	2005-12-17	2024-06-25	present	normal	normal	normal	normal	normal	normal	normal	normal	normal	normal	normal	6.1	normal	normal	normal	3	normal	normal	normal	3 vessel cord	normal	normal	normal	normal	normal	normal	normal	normal	normal	normal	normal	normal	normal	normal	normal	normal	normal	normal	47.9	170
2024-02-02	Comp Detailed US	Sign & Create	F Fredrickson RDMS	P Pearson DO	9010584	1529538	2001-09-02	2024-06-13	present	normal	normal	normal	normal	normal	normal	normal	normal	normal	suboptimal	normal	5.6	normal	normal	normal	4.3	normal	normal	normal	3 vessel cord	normal	normal	normal	normal	normal	normal	normal	normal	normal	normal	normal	normal	normal	normal	normal	normal	normal	normal	47.7	183.1
2024-02-02	Comp Detailed US	Sign & Create	D Donaldson RDMS	P Pearson DO	8146729	1537371	1991-10-02	2024-03-10	present	normal	normal	normal	normal	normal	normal	suboptimal	normal	normal	normal	normal	11	normal	normal	normal		normal	normal	normal	3 vessel cord	normal	normal	normal	normal	suboptimal	normal	normal	normal	suboptimal	normal	normal	normal	normal	normal	normal	normal	normal	normal	79.5	300
2024-02-02	Comp Detailed US	Sign & Create	F Fredrickson RDMS	P Pearson DO	8075433	1546623	1994-03-08	2024-07-04	present	normal	normal	normal	normal	normal	normal	normal	normal	normal	normal	normal	4	normal	normal	normal	3	normal	normal	normal	3 vessel cord	normal	normal	normal	normal	normal	normal	normal	normal	normal	normal	normal	normal	normal	normal	normal	normal	normal	normal	37.9	144
2024-02-03	Comp Detailed US	Sign & Create	F Fredrickson RDMS	P Pearson DO	8482845	1537830	1993-09-26	2024-07-06	present	normal	normal	normal	normal	normal	normal	normal	suboptimal	normal	suboptimal	normal	5.5	normal	normal	normal	4.9	normal	normal	normal	3 vessel cord	normal	suboptimal	normal	suboptimal	suboptimal	normal	normal	normal	normal	normal	normal	normal	normal	normal	normal	normal	normal	normal	39.2	145
2024-02-04	Comp Detailed US	Sign & Create	A Anderson RDMS	P Pearson DO	9440149	1546725	1992-06-07	2024-04-06	present	normal	normal	normal	normal	normal	normal	normal	normal	normal	normal	normal	10.5	normal	suboptimal	normal		normal	normal	normal	3 vessel cord	normal	normal	normal	suboptimal	suboptimal	suboptimal	suboptimal	normal	suboptimal	normal	normal	normal	suboptimal	normal	normal	normal	normal	normal	76.4	286.1
2024-02-05	Comp Detailed US	Sign & Create	B Bronson RDMS	M Markson DO	8718660	1537422	2000-01-10	2024-03-21	present	normal	normal	normal	normal	normal	normal	normal	normal	suboptimal	normal	normal	9.8	suboptimal	suboptimal	normal		normal	normal	normal	3 vessel cord	normal	normal	normal	suboptimal	suboptimal	normal	normal	normal	suboptimal	normal	normal	normal	normal	normal	normal	normal	normal	suboptimal	78.5	289.9
2024-02-06	Comp Detailed US	Sign & Create	C Clarkson RDMS	O Olsen MD	9100360	1558910	1984-09-28	2024-05-17	present	normal	normal	normal	normal	normal	normal	normal	normal	normal	normal	normal	8.5	normal	normal	normal		normal	normal	normal	3 vessel cord	normal	normal	normal	normal	normal	normal	normal	normal	normal	normal	normal	normal	normal	normal	normal	normal	normal	normal	59.8	233.2
2024-02-06	Comp Detailed US	Sign & Create	B Bronson RDMS	R Richardson MD	8952432	1541745	1994-03-21	2024-04-10	present	normal	normal	normal	normal	normal	normal	normal	normal	normal	normal	normal	10.9	normal	normal	normal		normal	normal	normal	3 vessel cord	normal	normal	normal	normal	normal	normal	normal	normal	normal	normal	normal	normal	normal	normal	normal	normal	normal	normal	79.9	296.7
2024-02-06	Comp Detailed US	Sign & Create	A Anderson RDMS	O Olsen MD	8211737	1557431	2005-10-13	2024-06-13	present	normal	normal	normal	normal	normal	normal	normal	normal	normal	normal	normal	6.4	normal	normal	normal	6.1	normal	normal	normal	3 vessel cord	normal	normal	normal	normal	normal	normal	normal	normal	normal	normal	normal	normal	normal	normal	normal	normal	normal	normal	49.8	198.4
2024-02-06	Comp Detailed US	Sign & Create	D Donaldson RDMS	M Markson DO	9253866	1548051	1997-02-22	2024-03-18	present	normal	normal	normal	normal	normal	normal	normal	normal	normal	normal	normal	9.6	normal	normal	normal		normal	normal	normal	3 vessel cord	normal	normal	normal	normal	normal	normal	normal	normal	normal	normal	normal	normal	normal	normal	normal	normal	normal	suboptimal	85.2	308.5
2024-02-07	Comp Detailed US	Sign & Create	F Fredrickson RDMS	P Pearson DO	8790818	1546215	1999-05-17	2024-06-09	present	normal	normal	normal	normal	normal	normal	normal	normal	normal	normal	normal	7.2	normal	normal	normal	4.3	normal	normal	normal	3 vessel cord	normal	suboptimal	normal	normal	suboptimal	normal	normal	normal	normal	normal	normal	normal	normal	normal	normal	normal	normal	normal	49.6	185.7
2024-02-07	Comp Detailed US	Sign & Create	C Clarkson RDMS	M Markson DO	9697265	1550650	1995-04-14	2024-07-08	present	normal	normal	normal	normal	normal	normal	normal	normal	normal	normal	normal	6.4	normal	normal	normal	3	normal	normal	normal	3 vessel cord	normal	normal	normal	normal	normal	normal	normal	suboptimal	normal	normal	normal	normal	normal	normal	normal	normal	normal	normal	42.1	151.8
2024-02-07	Comp Detailed US	Sign & Create	B Bronson RDMS	O Olsen MD	9460828	1573736	2000-11-25	2024-06-12	present	normal	normal	normal	normal	normal	normal	normal	normal	normal	normal	normal	6.3	normal	normal	normal		normal	normal	normal	3 vessel cord	normal	normal	normal	normal	normal	normal	normal	normal	normal	normal	normal	normal	normal	normal	normal	normal	normal	normal	50.8	192.4
2024-02-07	Comp Detailed US	Sign & Create	A Anderson RDMS	M Markson DO	9469578	1565788	1996-08-11	2024-06-11	present	normal	normal	normal	normal	normal	normal	normal	normal	normal	normal	normal	6.9	normal	normal	normal	4.7	normal	normal	normal	3 vessel cord	normal	normal	normal	normal	normal	normal	normal	normal	normal	normal	normal	normal	normal	normal	normal	normal	normal	normal	50.7	197.6
2024-02-08	Comp Detailed US	Sign & Create	C Clarkson RDMS	R Richardson MD	8811450	1553559	1989-05-19	2024-07-04	present	normal	normal	normal	normal	normal	normal	normal	normal	normal	normal	normal	6.3	normal	normal	normal	3.1	normal	normal	normal	3 vessel cord	normal	normal	normal	normal	normal	normal	normal	normal	normal	normal	normal	normal	normal	normal	normal	normal	normal	normal	44.9	166.5
2024-02-08	Comp Detailed US	Sign & Create	B Bronson RDMS	O Olsen MD	9275283	1557329	1998-09-30	2024-07-24	present	normal	normal	normal	normal	normal	normal	normal	suboptimal	normal	suboptimal	normal	5.2	normal	normal	normal	4.2	normal	normal	normal	3 vessel cord	normal	suboptimal	suboptimal	suboptimal	normal	suboptimal	suboptimal	normal	normal	normal	normal	normal	normal	normal	normal	normal	normal	normal	32.4	118
2024-02-09	Comp Detailed US	Sign & Create	C Clarkson RDMS	O Olsen MD	9867567	1575871	1990-08-16	2024-06-10	present	normal	normal	normal	normal	normal	normal	normal	normal	normal	normal	normal	7.2	normal	normal	normal		normal	normal	normal	3 vessel cord	suboptimal	normal	normal	normal	normal	normal	normal	normal	normal	suboptimal	suboptimal	suboptimal	suboptimal	normal	normal	normal	normal	normal	60.5	218
2024-02-09	Comp Detailed US	Sign & Create	C Clarkson RDMS	M Markson DO	8959078	1547694	2001-09-23	2024-07-09	present	normal	normal	normal	normal	normal	normal	normal	suboptimal	normal	suboptimal	suboptimal	5.3	normal	normal	normal	3.6	normal	normal	normal	3 vessel cord	normal	normal	normal	normal	normal	normal	normal	normal	normal	normal	normal	normal	normal	normal	normal	normal	normal	normal	34.7	140
2024-02-09	Comp Detailed US	Sign & Create	A Anderson RDMS	R Richardson MD	9754414	1566094	2000-02-22	2024-07-01	present	normal	normal	normal	normal	normal	normal	normal	normal	normal	normal	normal	5.9	normal	normal	normal	3.7	normal	normal	normal	3 vessel cord	normal	normal	normal	normal	normal	normal	normal	normal	normal	normal	normal	normal	normal	normal	normal	normal	normal	normal	48.5	176.6
2024-02-09	Comp Detailed US	Sign & Create	C Clarkson RDMS	O Olsen MD	9134885	1585847	2003-04-11	2024-04-27	present	normal	normal	normal	normal	normal	normal	normal	normal	normal	normal	normal	9.8	normal	normal	normal		normal	normal	normal	3 vessel cord	normal	normal	normal	normal	normal	normal	normal	normal	normal	normal	normal	normal	normal	normal	normal	normal	normal	normal	76.3	279.2
2024-02-10	Comp Detailed US	Sign & Create	D Donaldson RDMS	O Olsen MD	8370276	1562988	1996-03-25	2024-07-22	present	normal	normal	normal	normal	normal	normal	normal	normal	normal	normal	normal	4	normal	normal	normal	2.2	normal	normal	normal	3 vessel cord	normal	normal	normal	normal	normal	normal	normal	normal	normal	normal	normal	normal	normal	normal	normal	normal	normal	normal	37.1	136
2024-02-10	Comp Detailed US	Sign & Create	B Bronson RDMS	M Markson DO	8902155	1583908	1999-05-16	2024-04-02	present	normal	normal	normal	normal	suboptimal	normal	normal	normal	normal	normal	normal	12.6	normal	normal	normal		normal	normal	normal	3 vessel cord	normal	normal	normal	suboptimal	normal	normal	normal	normal	suboptimal	normal	normal	suboptimal	suboptimal	normal	normal	normal	normal	normal	85.8	315.1
2024-02-10	Comp Detailed US	Sign & Create	C Clarkson RDMS	M Markson DO	8392302	1559216	1999-04-21	2024-06-25	present	normal	normal	normal	normal	normal	normal	normal	normal	normal	normal	normal	6.5	normal	normal	normal	2.7	normal	normal	normal	3 vessel cord, 3 vessel cord	normal	normal	normal	normal	normal	normal	normal	normal	normal	normal	normal	normal	normal	normal	normal	normal	normal	normal	47	175.4
2024-02-11	Comp Detailed US	Sign & Create	C Clarkson RDMS	O Olsen MD	8702268	1557227	2005-08-07	2024-03-24	present	normal	normal	normal	normal	normal	normal	normal	normal	normal	normal	normal	12.2	suboptimal	suboptimal	normal		normal	normal	normal	3 vessel cord	normal	normal	normal	normal	normal	normal	normal	normal	normal	normal	normal	normal	normal	normal	normal	normal	normal	normal	80.2	292.5
2024-02-11	Comp Detailed US	Sign & Create	F Fredrickson RDMS	K Karlson MD	8483461	1583959	1997-05-19	2024-04-29	present	normal	normal	normal	normal	normal	normal	normal	normal	normal	normal	normal	8.1	normal	normal	normal		normal	normal	normal	3 vessel cord	normal	normal	normal	normal	normal	normal	normal	normal	normal	normal	normal	normal	normal	normal	normal	normal	normal	normal	76.1	272
2024-02-11	Comp Detailed US	Sign & Create	C Clarkson RDMS	R Richardson MD	9054915	1553304	2002-03-11	2024-07-09	present	normal	normal	normal	normal	normal	normal	normal	normal	normal	normal	normal	5.6	normal	normal	normal	3.2	normal	normal	normal	3 vessel cord	normal	normal	normal	normal	normal	normal	normal	normal	normal	normal	normal	normal	normal	normal	normal	normal	normal	normal	41.3	152.7
2024-02-12	Comp Detailed US	Sign & Create	F Fredrickson RDMS	O Olsen MD	8636822	1558451	1992-06-18	2024-04-08	present	normal	normal	normal	normal	normal	normal	normal	normal	normal	normal	normal	11.2	suboptimal	suboptimal	normal		normal	normal	normal	3 vessel cord	normal	suboptimal	suboptimal	suboptimal	suboptimal	suboptimal	suboptimal	suboptimal	suboptimal	normal	normal	normal	normal	normal	normal	normal	normal	normal	76.4	291.9
2024-02-12	Comp Detailed US	Sign & Create	D Donaldson RDMS	O Olsen MD	8671413	1560440	1993-09-26	2024-05-17	present	normal	normal	normal	normal	normal	normal	normal	normal	normal	normal	normal	6.9	normal	normal	normal		normal	normal	normal	3 vessel cord	normal	normal	normal	normal	normal	normal	normal	normal	normal	normal	normal	normal	normal	normal	normal	normal	normal	normal	64.9	246.5
2024-02-12	Comp Detailed US	Sign & Create	D Donaldson RDMS	M Markson DO	8016014	1584723	1997-05-22	2024-06-13	present	normal	normal	normal	normal	normal	normal	normal	normal	normal	normal	normal	7.2	normal	normal	normal		normal	normal	normal	3 vessel cord	normal	normal	normal	normal	normal	normal	normal	normal	normal	normal	normal	normal	normal	normal	normal	normal	normal	normal	48.9	197.9
2024-02-14	Comp Detailed US	Sign & Create	A Anderson RDMS	O Olsen MD	8650112	1562121	1993-06-19	2024-07-14	present	normal	normal	normal	normal	normal	normal	normal	suboptimal	normal	normal	normal	4.3	normal	normal	normal	3.9	normal	normal	normal	3 vessel cord	suboptimal	normal	suboptimal	normal	normal	normal	normal	suboptimal	normal	suboptimal	suboptimal	suboptimal	suboptimal	normal	normal	normal	normal	normal	39.6	143.4
2024-02-14	Comp Detailed US	Sign & Create	B Bronson RDMS	M Markson DO	8736592	1562886	1995-02-01	2024-07-04	present	normal	normal	normal	normal	normal	normal	normal	normal	normal	normal	normal	8	normal	normal	normal	4.4	normal	normal	normal	3 vessel cord	normal	normal	normal	normal	normal	normal	normal	suboptimal	suboptimal	normal	normal	normal	normal	normal	normal	normal	normal	normal	49.2	177.5
2024-02-14	Comp Detailed US	Sign & Create	D Donaldson RDMS	O Olsen MD	8806817	1577656	2002-10-09	2024-06-19	present	normal	normal	normal	normal	normal	normal	normal	normal	normal	normal	normal	6.1	normal	normal	normal		normal	normal	normal	3 vessel cord	normal	normal	normal	normal	normal	normal	normal	normal	normal	normal	normal	normal	normal	normal	normal	normal	normal	normal	51.1	192.6
2024-02-15	Comp Detailed US	Sign & Create	C Clarkson RDMS	O Olsen MD	9373124	1566247	2002-07-14	2024-07-28	present	normal	normal	normal	normal	normal	normal	normal	suboptimal	normal	suboptimal	suboptimal	4.7	normal	normal	normal	2.5	suboptimal	normal	normal	3 vessel cord	suboptimal	normal	suboptimal	suboptimal	suboptimal	normal	normal	suboptimal	normal	suboptimal	suboptimal	suboptimal	suboptimal	normal	normal	normal	normal	normal	33.3	121.6
2024-02-15	Comp Detailed US	Sign & Create	B Bronson RDMS	O Olsen MD	9286933	1563039	2003-04-11	2024-07-04	present	normal	normal	normal	normal	normal	normal	normal	normal	normal	normal	normal	6.5	normal	normal	normal	4.2	normal	normal	normal	3 vessel cord	normal	normal	normal	normal	normal	normal	normal	normal	normal	normal	normal	normal	normal	normal	normal	normal	normal	normal	48.6	181.1
2024-02-16	Comp Detailed US	Sign & Create	F Fredrickson RDMS	O Olsen MD	9848992	1577554	1988-06-25	2024-04-01	present	normal	normal	normal	normal	normal	normal	normal	normal	normal	normal	normal	9.5	normal	normal	normal		normal	normal	normal	3 vessel cord	normal	normal	normal	normal	normal	normal	normal	normal	normal	normal	normal	normal	normal	normal	normal	normal	normal	suboptimal	86.8	320.8
2024-02-17	Comp Detailed US	Sign & Create	A Anderson RDMS	M Markson DO	8188514	1568637	2003-06-30	2024-07-13	present	normal	normal	normal	normal	normal	normal	normal	normal	normal	normal	normal	4.5	normal	normal	normal	2.8	normal	normal	normal	3 vessel cord	normal	normal	normal	normal	normal	normal	normal	normal	normal	normal	normal	normal	normal	normal	normal	normal	normal	normal	41.3	164.3
2024-02-17	Comp Detailed US	Sign & Create	F Fredrickson RDMS	M Markson DO	8458309	1560389	1993-11-01	2024-05-03	present	normal	normal	normal	normal	normal	normal	normal	normal	normal	normal	normal	9.8	normal	normal	normal		normal	normal	normal	3 vessel cord	normal	normal	normal	normal	normal	normal	normal	normal	normal	normal	normal	normal	normal	normal	normal	normal	normal	normal	72.4	269.8
2024-02-17	Comp Detailed US	Sign & Create	F Fredrickson RDMS	O Olsen MD	9670456	1574144	1992-01-31	2024-06-08	present	normal	normal	normal	normal	normal	normal	normal	normal	suboptimal	normal	normal		normal	normal	normal		normal	normal	normal	3 vessel cord	normal	normal	normal	suboptimal	normal	suboptimal	suboptimal	suboptimal	suboptimal	normal	normal	normal	normal	normal	normal	normal	normal	normal	58.3	231
2024-02-17	Comp Detailed US	Sign & Create	D Donaldson RDMS	O Olsen MD	8829663	1559981	2003-08-11	2024-07-21	present	normal	normal	normal	normal	normal	normal	normal	normal	normal	suboptimal	suboptimal	4.8	normal	normal	normal	2.5	normal	normal	normal	3 vessel cord	normal	suboptimal	normal	normal	normal	normal	normal	suboptimal	normal	suboptimal	suboptimal	suboptimal	suboptimal	normal	normal	normal	normal	normal	38.3	138.4
2024-02-17	Comp Detailed US	Sign & Create	F Fredrickson RDMS	O Olsen MD	8848102	1585133	1990-10-28	2024-03-25	present	normal	normal	normal	normal	normal	normal	normal	normal	suboptimal	normal	normal		normal	normal	normal		normal	normal	normal	3 vessel cord	normal	normal	normal	normal	suboptimal	normal	normal	normal	normal	normal	normal	normal	normal	normal	normal	normal	normal	suboptimal	83.4	308.3
2024-02-17	Comp Detailed US	Sign & Create	B Bronson RDMS	L Larson MD	9334271	1588134	2000-04-21	2024-08-08	present	normal	normal	normal	normal	normal	normal	normal	suboptimal	normal	suboptimal	normal	4.1	normal	normal	normal	2.9	suboptimal	normal	normal	3 vessel cord	normal	suboptimal	normal	suboptimal	normal	suboptimal	suboptimal	suboptimal	normal	normal	normal	normal	normal	normal	normal	normal	normal	normal	37.6	130.7
2024-02-18	Comp Detailed US	Sign & Create	A Anderson RDMS	L Larson MD	8187721	1600367	1988-11-05	2024-07-17	present	normal	normal	normal	normal	normal	normal	normal	normal	normal	normal	normal	5.5	normal	normal	normal	2.6	normal	normal	normal	3 vessel cord	normal	normal	normal	normal	normal	normal	normal	normal	normal	normal	normal	normal	suboptimal	normal	normal	normal	normal	normal	41.3	157.2
2024-02-18	Comp Detailed US	Sign & Create	C Clarkson RDMS	O Olsen MD	8027848	1580405	2005-09-06	2024-07-02	present	normal	normal	normal	normal	normal	normal	normal	normal	normal	normal	normal	6.3	normal	normal	normal	4	normal	normal	normal	3 vessel cord	normal	normal	normal	normal	normal	normal	normal	normal	normal	normal	normal	normal	normal	normal	normal	normal	normal	normal	41.8	167
2024-02-18	Comp Detailed US	Sign & Create	A Anderson RDMS	O Olsen MD	8147982	1562070	1998-06-16	2024-07-15	present	normal	normal	normal	normal	normal	normal	normal	normal	normal	normal	normal	4.1	normal	normal	normal	2.4	normal	normal	normal	3 vessel cord	normal	normal	normal	normal	normal	normal	normal	normal	normal	normal	normal	normal	normal	normal	normal	normal	normal	normal	34.2	138.2
2024-02-19	Comp Detailed US	Sign & Create	F Fredrickson RDMS	M Markson DO	8802300	1584570	1991-01-17	2024-06-24	present	normal	normal	normal	normal	normal	normal	normal	normal	normal	normal	normal	7.1	normal	normal	normal		normal	normal	normal	3 vessel cord	normal	normal	normal	normal	normal	normal	normal	normal	normal	normal	normal	normal	normal	normal	normal	normal	normal	normal	54.5	200.6
2024-02-20	Comp Detailed US	Sign & Create	D Donaldson RDMS	L Larson MD	8702529	1587573	1991-09-26	2024-05-06	present	normal	normal	normal	normal	normal	normal	normal	normal	normal	normal	normal	8.9	normal	normal	normal		normal	normal	normal	3 vessel cord	normal	normal	normal	normal	normal	normal	normal	normal	normal	normal	normal	normal	normal	normal	normal	normal	normal	normal	73	270.6
2024-02-20	Comp Detailed US	Sign & Create	D Donaldson RDMS	L Larson MD	9823889	1586709	2003-01-29	2024-03-28	present	normal	normal	normal	normal	normal	normal	normal	normal	normal	normal	normal	9.9	normal	normal	normal		normal	normal	normal	3 vessel cord	normal	normal	normal	normal	normal	normal	normal	normal	normal	normal	normal	normal	normal	normal	normal	normal	normal	normal	94.6	337.9
2024-02-21	Comp Detailed US	Sign & Create	C Clarkson RDMS	M Markson DO	9192733	1589053	2004-12-23	2024-07-20	present	normal	normal	normal	normal	normal	normal	normal	normal	normal	normal	normal	4.9	normal	normal	normal	3.3	normal	normal	normal	3 vessel cord	normal	normal	normal	normal	normal	normal	normal	suboptimal	normal	suboptimal	suboptimal	suboptimal	suboptimal	normal	normal	normal	normal	suboptimal	41.4	147.6
2024-02-21	Comp Detailed US	Sign & Create	B Bronson RDMS	M Markson DO	8668426	1589864	1990-01-14	2024-07-08	present	normal	normal	normal	normal	normal	normal	normal	suboptimal	normal	normal	normal	6.7	normal	normal	normal	2.5	normal	normal	normal	3 vessel cord	suboptimal	normal	normal	normal	normal	normal	normal	normal	normal	normal	normal	suboptimal	suboptimal	normal	normal	normal	normal	normal	47.5	176.7
2024-02-21	Comp Detailed US	Sign & Create	C Clarkson RDMS	N Nicholson MD	8401568	1610304	1983-12-26	2024-07-07	present	normal	normal	normal	normal	normal	normal	normal	normal	normal	normal	normal	6.4	normal	normal	normal	4	normal	normal	normal	3 vessel cord	normal	normal	normal	normal	normal	normal	normal	normal	normal	normal	normal	normal	normal	normal	normal	normal	normal	normal	45.6	173.5
2024-02-22	Comp Detailed US	Sign & Create	D Donaldson RDMS	L Larson MD	9092522	1603777	1992-06-09	2024-06-13	present	normal	normal	normal	normal	normal	normal	normal	normal	normal	normal	normal	7.8	normal	normal	normal		normal	normal	normal	3 vessel cord	normal	normal	normal	normal	normal	normal	normal	normal	normal	normal	normal	normal	normal	normal	normal	normal	normal	normal	55	211.5
2024-02-22	Comp Detailed US	Sign & Create	B Bronson RDMS	M Markson DO	9001331	1587471	1993-05-28	2024-04-23	present	normal	normal	normal	normal	normal	normal	normal	normal	normal	normal	normal	11.5	normal	normal	normal		suboptimal	normal	normal	3 vessel cord	normal	normal	normal	normal	normal	normal	normal	normal	normal	normal	normal	normal	normal	normal	normal	normal	normal	suboptimal	77.7	286.6
2024-02-22	Comp Detailed US	Sign & Create	D Donaldson RDMS	M Markson DO	8698780	1590679	1992-02-04	2024-06-25	present	normal	normal	normal	normal	normal	normal	normal	normal	normal	normal	normal	7.3	normal	normal	normal		normal	normal	normal	3 vessel cord	normal	normal	normal	normal	normal	normal	normal	normal	normal	normal	normal	normal	normal	normal	normal	normal	normal	normal	53.6	202.4
2024-02-22	Comp Detailed US	Sign & Create	A Anderson RDMS	L Larson MD	9473960	1568178	2003-12-07	2024-07-23	present	normal	normal	normal	normal	normal	normal	normal	normal	suboptimal	normal	normal	5.3	normal	normal	normal	3.2	normal	normal	normal	3 vessel cord	normal	normal	normal	normal	normal	normal	normal	normal	normal	normal	normal	normal	normal	normal	normal	normal	normal	normal	43.2	157
2024-02-23	Comp Detailed US	Sign & Create	A Anderson RDMS	L Larson MD	8306408	1608518	1998-12-10	2024-07-25	present	normal	normal	normal	normal	normal	normal	normal	normal	abnormal	normal	normal	4	normal	normal	normal	6.1	normal	normal	normal	3 vessel cord	normal	suboptimal	normal	normal	normal	normal	normal	normal	normal	normal	normal	normal	normal	normal	normal	normal	normal	normal	41.4	161.8
2024-02-23	Comp Detailed US	Sign & Create	A Anderson RDMS	M Markson DO	8415192	1600622	2001-08-26	2024-07-12	present	normal	normal	normal	normal	normal	normal	normal	normal	normal	normal	normal	6.6	normal	normal	normal	4.7	normal	normal	normal	3 vessel cord	normal	normal	normal	normal	normal	normal	normal	normal	normal	normal	normal	normal	normal	normal	normal	normal	normal	normal	46.3	175.4
2024-02-23	Comp Detailed US	Sign & Create	D Donaldson RDMS	N Nicholson MD	8216639	1612401	1994-11-10	2024-07-07	present	normal	normal	normal	normal	normal	normal	normal	normal	normal	normal	normal	8	normal	normal	normal	4.1	normal	normal	normal	3 vessel cord	normal	normal	normal	normal	normal	normal	normal	normal	normal	normal	normal	normal	normal	normal	normal	normal	normal	normal	51.2	190.5
2024-02-23	Comp Detailed US	Sign & Create	C Clarkson RDMS	N Nicholson MD	9383494	1612350	1992-04-07	2024-07-20	present	normal	normal	normal	normal	normal	normal	normal	normal	normal	normal	normal	5.6	normal	normal	normal	3.8	normal	normal	normal	3 vessel cord	normal	normal	suboptimal	suboptimal	normal	normal	normal	normal	normal	normal	normal	normal	normal	normal	normal	normal	normal	normal	46.7	173.8
2024-02-25	Comp Detailed US	Sign & Create	A Anderson RDMS	N Nicholson MD	9242052	1614338	1995-09-18	2024-05-08	present	normal	normal	normal	normal	normal	normal	normal	suboptimal	suboptimal	normal	normal	10.5	suboptimal	suboptimal	normal		suboptimal	normal	normal	3 vessel cord	normal	normal	suboptimal	normal	normal	normal	normal	normal	suboptimal	normal	normal	normal	normal	normal	normal	normal	normal	normal	78.2	294.8
2024-02-25	Comp Detailed US	Sign & Create	F Fredrickson RDMS	R Richardson MD	9466622	1618562	1994-12-30	2024-06-27	present	normal	normal	normal	normal	normal	normal	normal	normal	normal	normal	normal	6.8	normal	normal	normal		normal	normal	normal	3 vessel cord	abnormal	normal	normal	normal	normal	normal	normal	normal	normal	normal	normal	normal	normal	normal	normal	normal	normal	normal	53.4	207.8
2024-02-25	Comp Detailed US	Sign & Create	A Anderson RDMS	L Larson MD	9425908	1588185	1981-04-06	2024-07-16	present	normal	normal	normal	normal	normal	normal	normal	normal	normal	suboptimal	suboptimal	5.9	normal	normal	normal	2.4	normal	normal	normal	3 vessel cord	normal	normal	normal	normal	normal	normal	normal	normal	normal	normal	normal	normal	normal	normal	normal	normal	normal	normal	44.3	166
2024-02-26	Comp Detailed US	Sign & Create	A Anderson RDMS	N Nicholson MD	9598034	1611838	1996-02-14	2024-06-09	present	normal	normal	normal	normal	normal	normal	normal	normal	normal	normal	normal	7.5	normal	normal	normal		normal	normal	normal	3 vessel cord	normal	normal	normal	normal	normal	normal	normal	normal	normal	normal	normal	normal	normal	normal	normal	normal	normal	normal	65.6	247.4
2024-02-26	Comp Detailed US	Sign & Create	B Bronson RDMS	R Richardson MD	8793586	1613830	1992-01-26	2024-05-10	present	normal	normal	normal	normal	suboptimal	normal	suboptimal	suboptimal	normal	normal	normal	9.2	normal	normal	normal		normal	normal	normal	3 vessel cord	normal	normal	normal	normal	normal	normal	normal	normal	normal	normal	normal	normal	normal	normal	normal	normal	normal	normal	77.1	279.2
2024-02-26	Comp Detailed US	Sign & Create	C Clarkson RDMS	N Nicholson MD	8426288	1603624	1980-05-02	2024-03-29	present	normal	normal	normal	normal	normal	normal	normal	normal	normal	normal	normal	9.4	suboptimal	suboptimal	normal		normal	normal	normal	3 vessel cord	normal	normal	normal	normal	suboptimal	normal	normal	normal	normal	suboptimal	suboptimal	suboptimal	suboptimal	normal	normal	normal	normal	normal	85	307.5
2024-02-27	Comp Detailed US	Sign & Create	C Clarkson RDMS	N Nicholson MD	8656996	1608620	2006-10-27	2024-07-01	present	normal	normal	normal	normal	normal	normal	normal	normal	normal	normal	normal	6.7	normal	normal	normal		normal	normal	normal	3 vessel cord	normal	normal	normal	normal	normal	normal	normal	normal	normal	normal	normal	normal	normal	normal	normal	normal	normal	normal	48.9	195.5
2024-02-29	Comp Detailed US	Sign & Create	C Clarkson RDMS	P Pearson DO	8698342	1593481	2001-02-12	2024-08-02	present	normal	normal	normal	normal	normal	normal	normal	normal	normal	normal	normal	4.9	normal	normal	normal	3	normal	normal	normal	3 vessel cord	normal	suboptimal	normal	suboptimal	suboptimal	normal	normal	suboptimal	suboptimal	normal	normal	normal	normal	normal	normal	normal	normal	normal	43.5	159.9
2024-03-01	Comp Detailed US	Sign & Create	D Donaldson RDMS	N Nicholson MD	9227287	1613575	1999-09-30	2024-05-17	present	normal	normal	normal	normal	normal	normal	normal	normal	normal	normal	normal	9.3	normal	normal	normal		normal	normal	normal	3 vessel cord	normal	normal	normal	normal	normal	normal	normal	normal	normal	normal	normal	normal	normal	normal	normal	normal	normal	normal	72.4	271.1
2024-03-02	Comp Detailed US	Sign & Create	B Bronson RDMS	N Nicholson MD	8997510	1619326	1988-04-08	2024-07-21	present	normal	normal	normal	normal	normal	normal	normal	normal	normal	normal	normal	5.8	normal	normal	normal	3.4	normal	normal	normal	3 vessel cord	normal	normal	normal	normal	normal	normal	normal	normal	normal	normal	normal	normal	normal	normal	normal	normal	normal	normal	44.4	162
2024-03-03	Comp Detailed US	Sign & Create	C Clarkson RDMS	N Nicholson MD	8875363	1571442	1990-12-10	2024-07-26	present	normal	normal	normal	normal	normal	normal	normal	suboptimal	normal	normal	normal	6.2	normal	normal	normal	3.3	normal	normal	normal	3 vessel cord	normal	normal	normal	normal	normal	normal	normal	normal	normal	normal	normal	normal	normal	normal	normal	normal	normal	normal	43.6	157.4
2024-03-03	Comp Detailed US	Sign & Create	B Bronson RDMS	R Richardson MD	9093670	1595113	1995-12-08	2024-08-24	present	normal	normal	normal	normal	normal	normal	normal	suboptimal	normal	suboptimal	normal		suboptimal	suboptimal	normal	3.3	normal	normal	normal	3 vessel cord	normal	suboptimal	suboptimal	suboptimal	normal	normal	normal	suboptimal	suboptimal	normal	normal	normal	normal	normal	normal	normal	normal	normal	34.4	124.3
2024-03-03	Comp Detailed US	Sign & Create	A Anderson RDMS	M Markson DO	9795175	1612248	2001-11-29	2024-05-02	present	normal	normal	normal	normal	normal	normal	normal	normal	normal	normal	normal	10	normal	normal	normal		normal	normal	normal	3 vessel cord	normal	normal	normal	normal	normal	normal	normal	normal	normal	normal	normal	normal	normal	normal	normal	normal	normal	normal	76.3	276.7
2024-03-03	Comp Detailed US	Sign & Create	B Bronson RDMS	P Pearson DO	8065009	1635031	2003-03-01	2024-05-21	present	normal	normal	normal	normal	normal	normal	normal	suboptimal	normal	normal	normal	8.6	normal	normal	normal		normal	normal	normal	3 vessel cord	normal	normal	normal	normal	normal	normal	normal	normal	normal	normal	normal	normal	normal	normal	normal	normal	normal	normal	79	285.2
2024-03-04	Comp Detailed US	Sign & Create	D Donaldson RDMS	M Markson DO	9175231	1622028	1999-08-09	2024-05-03	present	normal	normal	normal	normal	normal	normal	normal	normal	normal	normal	normal	10	normal	normal	normal		normal	normal	normal	3 vessel cord	normal	normal	normal	normal	normal	normal	normal	normal	normal	normal	normal	normal	normal	normal	normal	normal	normal	normal	85.1	305.7
2024-03-04	Comp Detailed US	Sign & Create	D Donaldson RDMS	M Markson DO	9300340	1638030	2001-07-17	2024-05-14	present	normal	normal	normal	normal	normal	normal	normal	normal	normal	normal	normal		normal	normal	normal		normal	normal	normal	3 vessel cord	normal	normal	normal	normal	normal	normal	normal	normal	normal	normal	normal	normal	normal	normal	normal	normal	normal	suboptimal	68.9	274.4
2024-03-05	Comp Detailed US	Sign & Create	D Donaldson RDMS	M Markson DO	8239332	1608365	1983-03-16	2024-07-11	present	normal	normal	normal	normal	normal	normal	normal	normal	normal	normal	normal	5.9	normal	normal	normal		normal	normal	normal	3 vessel cord	normal	abnormal	normal	abnormal	normal	normal	normal	abnormal	abnormal	normal	normal	normal	normal	normal	normal	normal	normal	normal	51.3	187
2024-03-05	Comp Detailed US	Sign & Create	A Anderson RDMS	P Pearson DO	9060403	1622538	1994-01-16	2024-07-06	present	normal	normal	normal	normal	normal	normal	normal	normal	normal	normal	normal	6.5	normal	normal	normal	3.7	normal	normal	normal	3 vessel cord	normal	normal	normal	normal	normal	normal	normal	normal	normal	normal	normal	normal	normal	normal	normal	normal	normal	normal	49.2	192.2
2024-03-05	Comp Detailed US	Sign & Create	A Anderson RDMS	P Pearson DO	8398544	1643328	1999-08-08	2024-08-01	present	normal	normal	normal	normal	normal	normal	normal	suboptimal	suboptimal	normal	suboptimal		normal	normal	normal	3.4	normal	normal	normal	3 vessel cord	normal	suboptimal	suboptimal	suboptimal	suboptimal	normal	normal	suboptimal	normal	normal	normal	normal	normal	normal	normal	normal	normal	normal	41.9	160
2024-03-05	Comp Detailed US	Sign & Create	D Donaldson RDMS	P Pearson DO	8561927	1594093	1992-05-13	2024-07-07	present	normal	normal	normal	normal	normal	normal	normal	normal	normal	normal	normal	6.7	normal	normal	normal		normal	normal	normal	2 vessel cord	normal	normal	normal	normal	normal	normal	normal	normal	normal	normal	normal	normal	normal	normal	normal	normal	normal	normal	54.7	205
2024-03-06	Comp Detailed US	Sign & Create	B Bronson RDMS	P Pearson DO	9676446	1623048	1997-09-20	2024-08-06	present	normal	normal	normal	normal	normal	normal	normal	suboptimal	normal	normal	normal	6.6	normal	normal	normal	3.4	normal	normal	normal	3 vessel cord	normal	normal	normal	normal	suboptimal	normal	normal	normal	normal	normal	normal	normal	normal	normal	normal	normal	normal	normal	40.3	145
2024-03-06	Comp Detailed US	Sign & Create	D Donaldson RDMS	P Pearson DO	9792448	1651072	2003-12-16	2024-08-06	present	normal	normal	normal	normal	normal	normal	normal	normal	normal	normal	normal	5.7	normal	normal	normal	2.7	normal	normal	normal	3 vessel cord	normal	normal	normal	normal	suboptimal	normal	normal	normal	suboptimal	normal	normal	normal	normal	normal	normal	normal	normal	normal	41.5	162.5
2024-03-06	Comp Detailed US	Sign & Create	D Donaldson RDMS	P Pearson DO	8535558	1650919	1991-06-09	2024-05-24	present	normal	normal	normal	normal	normal	normal	normal	normal	normal	normal	normal	8.8	normal	normal	normal		normal	normal	normal	3 vessel cord	normal	normal	normal	normal	normal	normal	normal	normal	normal	normal	normal	normal	normal	normal	normal	normal	normal	normal	72.4	276.7
2024-03-07	Comp Detailed US	Sign & Create	A Anderson RDMS	P Pearson DO	8875995	1622487	2000-07-22	2024-04-02	present	normal	normal	normal	normal	normal	normal	normal	normal	normal	normal	normal	11.2	normal	normal	normal		normal	normal	normal	3 vessel cord	normal	normal	normal	normal	normal	normal	normal	normal	normal	normal	normal	normal	normal	normal	normal	normal	normal	normal	86.4	316.9
2024-03-07	Comp Detailed US	Sign & Create	F Fredrickson RDMS	P Pearson DO	9151100	1642107	2000-07-07	2024-07-17	present	normal	normal	normal	normal	normal	normal	normal	normal	normal	normal	normal	6	normal	normal	normal	4.8	normal	normal	normal	3 vessel cord	normal	normal	normal	normal	normal	normal	normal	normal	normal	normal	normal	normal	normal	normal	normal	normal	normal	normal	46.5	180.9
2024-03-07	Comp Detailed US	Sign & Create	A Anderson RDMS	M Markson DO	9366902	1651378	1994-01-28	2024-07-26	present	normal	normal	normal	normal	normal	normal	normal	normal	normal	normal	normal	5.9	normal	normal	normal	3.7	normal	normal	normal	3 vessel cord	normal	normal	normal	normal	normal	normal	normal	normal	normal	normal	normal	normal	normal	normal	normal	normal	normal	normal	48.7	185.6
2024-03-07	Comp Detailed US	Sign & Create	D Donaldson RDMS	M Markson DO	9250268	1640020	2004-07-25	2024-08-13	present	normal	normal	normal	normal	normal	normal	normal	normal	normal	normal	normal	5.6	normal	normal	normal	2.1	normal	normal	normal	3 vessel cord	normal	normal	normal	normal	normal	normal	normal	normal	normal	normal	normal	normal	normal	normal	normal	normal	normal	normal	39.6	147.3
2024-03-08	Comp Detailed US	Sign & Create	C Clarkson RDMS	P Pearson DO	9820396	1634929	2003-05-28	2024-05-30	present	normal	normal	normal	normal	normal	normal	normal	normal	normal	normal	normal	9.3	normal	normal	normal		normal	normal	normal	3 vessel cord	normal	normal	normal	normal	suboptimal	normal	normal	normal	normal	normal	normal	normal	normal	normal	normal	normal	normal	normal	65.3	242.1
2024-03-08	Comp Detailed US	Sign & Create	D Donaldson RDMS	P Pearson DO	9049409	1639407	2002-03-22	2024-06-07	present	normal	normal	normal	normal	normal	normal	normal	normal	normal	normal	normal	8.7	normal	normal	normal		normal	normal	normal	3 vessel cord	normal	normal	normal	normal	suboptimal	normal	normal	normal	normal	normal	normal	normal	suboptimal	normal	normal	normal	normal	normal	65.9	251.3
2024-03-08	Comp Detailed US	Sign & Create	C Clarkson RDMS	M Markson DO	9057598	1658563	1997-04-15	2024-07-05	present	normal	normal	normal	normal	suboptimal	normal	suboptimal	suboptimal	normal	suboptimal	suboptimal	5.8	normal	normal	normal		normal	normal	normal	3 vessel cord	suboptimal	suboptimal	normal	normal	suboptimal	normal	normal	suboptimal	normal	normal	normal	normal	suboptimal	normal	normal	normal	normal	normal	55.8	204.9
2024-03-09	Comp Detailed US	Sign & Create	C Clarkson RDMS	P Pearson DO	9788566	1595623	2002-08-08	2024-07-31	present	normal	normal	normal	normal	normal	normal	normal	normal	normal	normal	normal	6.1	normal	normal	normal	4.5	normal	normal	normal	3 vessel cord	normal	suboptimal	normal	normal	normal	suboptimal	suboptimal	suboptimal	normal	normal	normal	normal	suboptimal	normal	normal	normal	normal	normal	44.7	167.7
2024-03-09	Comp Detailed US	Sign & Create	F Fredrickson RDMS	M Markson DO	9227066	1622130	1990-09-12	2024-07-18	present	normal	normal	normal	normal	normal	normal	normal	normal	normal	normal	normal	7	normal	normal	normal		normal	normal	normal	3 vessel cord	normal	normal	normal	normal	normal	normal	normal	normal	normal	normal	normal	normal	normal	normal	normal	normal	normal	normal	52.3	188.1
2024-03-09	Comp Detailed US	Sign & Create	B Bronson RDMS	R Richardson MD	8897929	1644296	1990-11-14	2024-07-10	present	normal	normal	normal	normal	normal	normal	normal	normal	normal	normal	normal	9.1	normal	normal	normal		normal	normal	normal	3 vessel cord	normal	normal	normal	normal	normal	normal	normal	normal	normal	normal	normal	normal	normal	normal	normal	normal	normal	normal	56.1	206.8
2024-03-10	Comp Detailed US	Sign & Create	B Bronson RDMS	P Pearson DO	8167930	1639204	1994-09-09	2024-05-19	present	normal	normal	normal	normal	normal	normal	normal	normal	normal	normal	normal	12.6	normal	normal	normal		normal	normal	normal	3 vessel cord	normal	normal	normal	normal	normal	normal	normal	normal	normal	normal	normal	normal	normal	normal	normal	normal	normal	normal	73.8	275.8
2024-03-11	Comp Detailed US	Sign & Create	F Fredrickson RDMS	P Pearson DO	8669227	1597816	1996-09-14	2024-09-06	present	normal	normal	normal	normal	suboptimal	suboptimal	suboptimal	suboptimal	normal	suboptimal	normal	4	normal	normal	normal		normal	normal	normal	3 vessel cord	normal	normal	normal	normal	normal	normal	normal	suboptimal	suboptimal	normal	normal	normal	suboptimal	normal	normal	normal	normal	normal	33.5	121.8
2024-03-11	Comp Detailed US	Sign & Create	D Donaldson RDMS	R Richardson MD	9822849	1659679	1992-08-30	2024-07-24	present	normal	normal	normal	normal	normal	normal	normal	normal	normal	normal	normal	11.4	normal	normal	normal	3.4	normal	normal	normal	3 vessel cord	normal	normal	normal	normal	normal	normal	normal	normal	normal	normal	normal	normal	normal	normal	normal	normal	normal	normal	55.2	192
2024-03-11	Comp Detailed US	Sign & Create	D Donaldson RDMS	M Markson DO	9339315	1635133	1990-05-18	2024-07-23	present	normal	normal	normal	normal	normal	normal	normal	normal	normal	normal	normal	6.9	normal	normal	normal	3.2	normal	normal	normal	3 vessel cord	normal	normal	normal	normal	normal	normal	normal	normal	normal	normal	normal	normal	normal	normal	normal	normal	normal	normal	47.6	179.2
2024-03-12	Comp Detailed US	Sign & Create	A Anderson RDMS	P Pearson DO	8689816	1635337	1987-12-08	2024-07-27	present	normal	normal	normal	normal	normal	normal	normal	normal	normal	normal	normal	6	normal	normal	normal	4.5	normal	normal	normal	3 vessel cord	normal	normal	normal	normal	suboptimal	normal	normal	normal	normal	normal	normal	normal	normal	normal	normal	normal	normal	normal	47.3	179.1
2024-03-12	Comp Detailed US	Sign & Create	D Donaldson RDMS	M Markson DO	9289470	1646736	1993-05-10	2024-07-26	present	normal	normal	normal	normal	normal	normal	normal	normal	normal	normal	normal	5.8	normal	normal	normal	4.7	normal	normal	normal	3 vessel cord	normal	normal	normal	normal	normal	normal	normal	normal	normal	normal	normal	normal	normal	normal	normal	normal	normal	normal	46	180.3
2024-03-12	Comp Detailed US	Sign & Create	B Bronson RDMS	R Richardson MD	8039275	1625138	1995-07-04	2024-08-20	present	normal	normal	normal	normal	normal	normal	normal	suboptimal	suboptimal	suboptimal	normal	5.2	suboptimal	suboptimal	normal	2.1	suboptimal	normal	normal	3 vessel cord	suboptimal	suboptimal	suboptimal	suboptimal	normal	suboptimal	suboptimal	suboptimal	normal	suboptimal	suboptimal	suboptimal	suboptimal	normal	normal	normal	normal	normal	36.7	131
2024-03-12	Comp Detailed US	Sign & Create	F Fredrickson RDMS	P Pearson DO	9287009	1658058	1996-06-25	2024-05-13	present	normal	normal	normal	normal	normal	normal	normal	normal	normal	suboptimal	normal	9.4	suboptimal	suboptimal	normal		normal	normal	normal	3 vessel cord	normal	normal	normal	normal	normal	normal	normal	normal	suboptimal	suboptimal	suboptimal	suboptimal	suboptimal	normal	normal	normal	normal	normal	67.6	262.5
2024-03-12	Comp Detailed US	Sign & Create	B Bronson RDMS	P Pearson DO	8096816	1597255	2006-02-01	2024-07-30	present	normal	normal	normal	normal	normal	normal	normal	normal	normal	normal	normal	6.6	normal	normal	normal	3.3	normal	normal	normal	3 vessel cord	normal	normal	normal	normal	normal	normal	normal	normal	normal	normal	normal	normal	normal	normal	normal	normal	normal	normal	43.6	167.7
2024-03-14	Comp Detailed US	Sign & Create	A Anderson RDMS	M Markson DO	9768915	1660601	2003-01-15	2024-07-28	present	normal	abnormal	normal	normal	abnormal	suboptimal	abnormal	suboptimal	normal	normal	normal	5.1	normal	normal	normal		normal	normal	normal	3 vessel cord	normal	normal	normal	normal	normal	normal	normal	normal	normal	normal	normal	normal	abnormal	normal	normal	normal	normal	normal	43.6	171.8
2024-03-14	Comp Detailed US	Sign & Create	A Anderson RDMS	P Pearson DO	8898520	1639458	1999-04-22	2024-07-22	present	normal	normal	normal	normal	normal	normal	normal	normal	normal	normal	normal	5.1	normal	normal	normal	4.1	normal	normal	normal	3 vessel cord	normal	normal	normal	normal	normal	normal	normal	normal	normal	normal	normal	normal	normal	normal	normal	normal	normal	normal	47.2	181
2024-03-15	Comp Detailed US	Sign & Create	B Bronson RDMS	P Pearson DO	8018557	1646787	1998-01-01	2024-05-08	present	normal	normal	normal	normal	normal	normal	normal	normal	normal	suboptimal	suboptimal	9.8	normal	normal	normal		normal	normal	normal	3 vessel cord	suboptimal	normal	normal	normal	normal	normal	normal	normal	normal	suboptimal	suboptimal	suboptimal	suboptimal	normal	normal	normal	normal	suboptimal	79	287.3
2024-03-15	Comp Detailed US	Sign & Create	B Bronson RDMS	M Markson DO	8863367	1655865	1990-10-20	2024-05-08	present	normal	normal	normal	normal	normal	normal	normal	normal	normal	normal	normal	12.6	normal	normal	normal		normal	normal	normal	3 vessel cord	normal	normal	normal	normal	normal	normal	normal	normal	normal	normal	normal	normal	normal	normal	normal	normal	normal	normal	79.3	295.6
2024-03-16	Comp Detailed US	Sign & Create	D Donaldson RDMS	O Olsen MD	9535555	1681884	1983-10-14	2024-06-06	present	normal	normal	normal	normal	normal	normal	normal	normal	normal	normal	normal	7.7	normal	normal	normal		normal	normal	normal	3 vessel cord	normal	normal	normal	normal	normal	normal	normal	normal	normal	normal	normal	normal	normal	normal	normal	normal	normal	normal	68.6	267.1
2024-03-16	Comp Detailed US	Sign & Create	D Donaldson RDMS	O Olsen MD	8734608	1663042	2003-06-25	2024-08-01	present	normal	normal	normal	normal	normal	normal	normal	normal	normal	normal	normal		normal	normal	normal	4.6	normal	normal	normal	3 vessel cord	normal	normal	normal	normal	normal	normal	normal	normal	normal	normal	normal	normal	normal	normal	normal	normal	normal	normal	43.6	170.2
2024-03-17	Comp Detailed US	Sign & Create	A Anderson RDMS	M Markson DO	9856528	1625801	1993-09-03	2024-08-23	present	normal	normal	normal	normal	normal	normal	normal	suboptimal	abnormal	suboptimal	abnormal	2.5	normal	normal	abnormal	8.8	normal	normal	normal	3 vessel cord	normal	normal	normal	normal	normal	normal	normal	normal	normal	suboptimal	suboptimal	suboptimal	suboptimal	normal	normal	normal	normal	normal	28.6	116.6
2024-03-17	Comp Detailed US	Sign & Create	D Donaldson RDMS	P Pearson DO	8530493	1626209	2000-09-30	2024-08-08	present	normal	normal	normal	normal	normal	normal	normal	normal	normal	normal	normal	5.8	normal	normal	normal	4.3	normal	normal	normal	3 vessel cord	normal	normal	normal	normal	suboptimal	normal	normal	normal	normal	normal	normal	normal	normal	normal	normal	normal	normal	normal	43.1	156.5
2024-03-17	Comp Detailed US	Sign & Create	D Donaldson RDMS	P Pearson DO	9081289	1655916	1989-07-19	2024-07-10	present	normal	normal	normal	normal	normal	normal	normal	normal	normal	normal	normal		normal	normal	normal		normal	normal	normal	3 vessel cord	normal	normal	normal	normal	normal	normal	normal	normal	normal	normal	normal	normal	normal	normal	normal	normal	normal	normal	58.9	218.5
2024-03-17	Comp Detailed US	Sign & Create	D Donaldson RDMS	M Markson DO	9457818	1676086	1988-12-20	2024-08-05	present	normal	normal	normal	normal	normal	normal	normal	normal	normal	normal	normal	6.5	normal	normal	normal	4.7	normal	normal	normal	3 vessel cord	normal	normal	normal	normal	normal	normal	normal	normal	normal	normal	normal	normal	normal	normal	normal	normal	normal	normal	44.7	178.5
2024-03-18	Comp Detailed US	Sign & Create	B Bronson RDMS	O Olsen MD	8724327	1680965	2004-07-10	2024-05-11	present	normal	normal	normal	normal	normal	normal	normal	normal	normal	normal	normal	10.1	suboptimal	suboptimal	normal		normal	normal	normal	3 vessel cord	normal	normal	normal	normal	normal	normal	normal	normal	normal	normal	normal	normal	normal	normal	normal	normal	normal	suboptimal	79.1	285
2024-03-18	Comp Detailed US	Sign & Create	D Donaldson RDMS	M Markson DO	9362740	1663399	1998-10-17	2024-05-09	present	normal	normal	normal	normal	normal	normal	normal	normal	suboptimal	normal	normal		normal	normal	normal		suboptimal	normal	normal	3 vessel cord	normal	normal	normal	normal	normal	normal	normal	normal	normal	normal	normal	normal	normal	normal	normal	normal	normal	normal	80.7	304.7
2024-03-18	Comp Detailed US	Sign & Create	B Bronson RDMS	M Markson DO	9732368	1656733	1999-02-28	2024-07-15	present	normal	abnormal	normal	normal	normal	normal	normal	suboptimal	normal	normal	normal	9	normal	normal	normal	4.5	normal	normal	normal	2 vessel cord	suboptimal	normal	normal	normal	normal	normal	normal	normal	normal	normal	normal	normal	suboptimal	normal	normal	normal	normal	normal	63.5	234.2
2024-03-19	Comp Detailed US	Sign & Create	F Fredrickson RDMS	O Olsen MD	9364502	1598887	2000-08-24	2024-08-05	present	normal	normal	normal	normal	normal	normal	normal	suboptimal	normal	normal	normal		normal	normal	normal	5.5	normal	normal	normal	3 vessel cord	normal	normal	normal	normal	normal	normal	normal	normal	normal	normal	normal	normal	normal	normal	normal	normal	normal	normal	47.6	176.6
2024-03-19	Comp Detailed US	Sign & Create	B Bronson RDMS	P Pearson DO	8376742	1662838	2001-04-27	2024-07-01	present	normal	normal	normal	normal	normal	normal	normal	normal	normal	normal	normal	7	normal	normal	normal		normal	normal	normal	3 vessel cord	normal	normal	normal	normal	normal	normal	normal	normal	normal	normal	normal	normal	normal	normal	normal	normal	normal	normal	63.9	228.7
2024-03-19	Comp Detailed US	Sign & Create	D Donaldson RDMS	M Markson DO	9528436	1662991	1993-10-19	2024-06-21	present	normal	normal	normal	normal	normal	normal	normal	normal	normal	normal	normal	7.3	normal	normal	normal	3.9	normal	normal	normal	3 vessel cord	normal	normal	normal	normal	normal	normal	normal	normal	normal	normal	normal	normal	normal	normal	normal	normal	normal	normal	64.6	250.1
2024-03-20	Comp Detailed US	Sign & Create	D Donaldson RDMS	O Olsen MD	8648606	1669923	1987-06-11	2024-09-06	present	normal	normal	normal	normal	normal	normal	normal	suboptimal	normal	suboptimal	suboptimal	4.5	normal	normal	normal	3.4	suboptimal	normal	normal	3 vessel cord	suboptimal	normal	suboptimal	suboptimal	normal	normal	normal	normal	normal	normal	normal	normal	normal	normal	normal	normal	normal	normal	32.9	123.2
2024-03-20	Comp Detailed US	Sign & Create	A Anderson RDMS	O Olsen MD	8526814	1635745	1999-06-10	2024-08-14	present	normal	normal	normal	normal	normal	normal	normal	normal	normal	normal	normal	5.8	normal	normal	normal	2.3	normal	normal	normal	3 vessel cord	normal	normal	normal	normal	normal	normal	normal	normal	normal	normal	normal	normal	normal	normal	normal	normal	normal	normal	43.6	168.4
2024-03-20	Comp Detailed US	Sign & Create	B Bronson RDMS	O Olsen MD	8752688	1679848	2001-12-03	2024-08-17	present	normal	normal	normal	normal	normal	normal	normal	normal	normal	normal	normal	5.5	normal	normal	normal	4.9	normal	normal	normal	3 vessel cord	normal	suboptimal	normal	normal	normal	normal	normal	suboptimal	suboptimal	normal	normal	normal	normal	normal	normal	normal	normal	normal	42.7	153.8
2024-03-21	Comp Detailed US	Sign & Create	A Anderson RDMS	O Olsen MD	8660801	1642768	1993-05-29	2024-08-06	present	suboptimal	normal	normal	normal	suboptimal	suboptimal	suboptimal	normal	normal	suboptimal	normal	6	suboptimal	suboptimal	normal		normal	normal	normal	3 vessel cord	suboptimal	suboptimal	suboptimal	suboptimal	suboptimal	suboptimal	suboptimal	suboptimal	normal	suboptimal	suboptimal	suboptimal	suboptimal	normal	normal	normal	normal	suboptimal	47.2	181.1
2024-03-21	Comp Detailed US	Sign & Create	A Anderson RDMS	O Olsen MD	8207249	1671405	2000-10-24	2024-07-27	present	normal	normal	normal	normal	normal	normal	normal	normal	normal	normal	normal	6.4	normal	normal	normal	4.7	normal	normal	normal	3 vessel cord	normal	normal	suboptimal	normal	normal	normal	normal	normal	normal	normal	normal	normal	normal	normal	normal	normal	normal	normal	51.1	195.6
2024-03-21	Comp Detailed US	Sign & Create	D Donaldson RDMS	M Markson DO	8712914	1664214	1989-06-01	2024-05-12	present	normal	normal	normal	normal	normal	normal	normal	normal	normal	normal	normal	10.1	normal	normal	normal		normal	normal	normal	3 vessel cord	normal	normal	normal	normal	suboptimal	normal	normal	normal	normal	normal	normal	normal	normal	normal	normal	normal	normal	normal	78.3	301.1
2024-03-21	Comp Detailed US	Sign & Create	A Anderson RDMS	O Olsen MD	8704691	1673548	1990-04-05	2024-08-05	present	normal	normal	normal	normal	normal	normal	normal	normal	normal	normal	normal	4.7	normal	normal	normal	2.3	normal	normal	normal	3 vessel cord	normal	normal	normal	normal	normal	normal	normal	normal	normal	normal	normal	normal	normal	normal	normal	normal	normal	normal	49.1	183
2024-03-21	Comp Detailed US	Sign & Create	D Donaldson RDMS	N Nicholson MD	9869276	1687494	1993-02-12	2024-06-19	present	normal	normal	normal	normal	normal	normal	normal	normal	normal	normal	normal	7.9	normal	normal	normal		normal	normal	normal	3 vessel cord	normal	normal	normal	normal	normal	normal	normal	normal	normal	normal	normal	normal	normal	normal	normal	normal	normal	normal	70.3	275.9
2024-03-22	Comp Detailed US	Sign & Create	B Bronson RDMS	O Olsen MD	8214230	1626872	1984-03-03	2024-08-15	present	normal	normal	normal	normal	normal	normal	normal	normal	normal	normal	normal	5.3	normal	normal	normal	2.9	normal	normal	normal	3 vessel cord	normal	normal	normal	normal	normal	normal	normal	normal	normal	normal	normal	normal	normal	normal	normal	normal	normal	normal	44.7	160.5
2024-03-22	Comp Detailed US	Sign & Create	A Anderson RDMS	O Olsen MD	9722616	1674007	1988-12-14	2024-05-01	present	normal	normal	normal	normal	normal	normal	normal	normal	normal	normal	normal	9.2	normal	normal	normal		normal	normal	normal	3 vessel cord	normal	normal	normal	normal	suboptimal	normal	normal	normal	suboptimal	normal	normal	normal	normal	normal	normal	normal	normal	suboptimal	81.6	311.6
2024-03-22	Comp Detailed US	Sign & Create	A Anderson RDMS	N Nicholson MD	9062050	1652805	1998-01-08	2024-08-22	present	normal	normal	normal	normal	normal	normal	normal	normal	normal	normal	normal	4.5	normal	normal	normal	3.2	normal	normal	normal	3 vessel cord	normal	normal	normal	normal	normal	normal	normal	normal	normal	normal	normal	normal	normal	normal	normal	normal	normal	normal	40.1	156.7
2024-03-22	Comp Detailed US	Sign & Create	B Bronson RDMS	O Olsen MD	9335925	1665081	1990-02-09	2024-08-09	present	normal	normal	normal	normal	normal	normal	normal	normal	normal	normal	normal	6.3	normal	normal	normal	3.1	normal	normal	normal	3 vessel cord	suboptimal	normal	normal	normal	normal	normal	normal	suboptimal	normal	suboptimal	suboptimal	suboptimal	suboptimal	normal	normal	normal	normal	normal	45.6	162.4
2024-03-22	Comp Detailed US	Sign & Create	D Donaldson RDMS	O Olsen MD	9594079	1627841	1989-01-02	2024-08-05	present	normal	normal	normal	normal	normal	normal	normal	normal	normal	normal	normal	6.8	normal	normal	normal	2.8	normal	normal	normal	3 vessel cord	normal	normal	normal	normal	normal	normal	normal	normal	normal	normal	normal	normal	normal	normal	normal	normal	normal	normal	46.4	187.6
2024-03-22	Comp Detailed US	Sign & Create	D Donaldson RDMS	O Olsen MD	8443640	1673956	1985-08-03	2024-06-25	present	normal	normal	normal	normal	normal	normal	normal	normal	normal	normal	normal	7.5	normal	normal	normal		normal	normal	normal	3 vessel cord	normal	normal	normal	normal	normal	normal	normal	normal	normal	normal	normal	normal	suboptimal	normal	normal	normal	normal	normal	54.2	213.3
2024-03-22	Comp Detailed US	Sign & Create	F Fredrickson RDMS	O Olsen MD	9309086	1665487	1996-01-24	2024-05-12	present	suboptimal	normal	normal	normal	normal	normal	normal	normal	normal	suboptimal	suboptimal	9.4	suboptimal	suboptimal	suboptimal		normal	normal	normal	3 vessel cord	normal	normal	normal	suboptimal	suboptimal	suboptimal	suboptimal	suboptimal	suboptimal	normal	normal	normal	normal	normal	normal	normal	normal	suboptimal	77.5	300.5
2024-03-23	Comp Detailed US	Sign & Create	D Donaldson RDMS	M Markson DO	8103220	1691628	1986-11-03	2024-05-29	present	normal	normal	normal	normal	normal	normal	normal	normal	normal	normal	normal	9.2	normal	normal	normal		normal	normal	normal	3 vessel cord	normal	normal	normal	normal	normal	normal	normal	normal	normal	suboptimal	suboptimal	suboptimal	suboptimal	normal	normal	normal	normal	normal	72	277.3
2024-03-24	Comp Detailed US	Sign & Create	A Anderson RDMS	N Nicholson MD	9904137	1692544	2005-02-11	2024-07-05	present	normal	normal	normal	normal	normal	normal	normal	normal	normal	normal	normal	8.8	normal	normal	normal		normal	normal	normal	3 vessel cord	normal	normal	normal	normal	normal	normal	normal	normal	normal	normal	normal	normal	normal	normal	normal	normal	normal	normal	55.3	228.8
2024-03-24	Comp Detailed US	Sign & Create	F Fredrickson RDMS	N Nicholson MD	8831266	1683968	1999-12-28	2024-09-12	present	normal	normal	normal	normal	normal	normal	normal	suboptimal	normal	suboptimal	suboptimal		normal	normal	normal	2	normal	normal	normal	3 vessel cord	normal	normal	normal	normal	normal	normal	normal	normal	normal	normal	normal	normal	normal	normal	normal	normal	normal	normal	34.7	126.3
2024-03-24	Comp Detailed US	Sign & Create	F Fredrickson RDMS	M Markson DO	9703553	1628606	1993-04-03	2024-09-11	present	normal	normal	normal	normal	normal	normal	normal	suboptimal	normal	suboptimal	normal	3.6	normal	normal	normal	2.4	normal	normal	normal	3 vessel cord	normal	normal	suboptimal	normal	normal	normal	normal	normal	normal	suboptimal	suboptimal	suboptimal	suboptimal	normal	normal	normal	normal	normal	32.3	121.2
2024-03-24	Comp Detailed US	Sign & Create	B Bronson RDMS	M Markson DO	9262873	1679950	1997-06-06	2024-08-08	present	normal	normal	normal	normal	normal	normal	normal	normal	normal	normal	normal	7.5	normal	normal	normal	3.1	normal	normal	normal	3 vessel cord	normal	normal	normal	normal	normal	normal	normal	normal	normal	normal	normal	normal	normal	normal	normal	normal	normal	normal	44.9	169.1
2024-03-24	Comp Detailed US	Sign & Create	F Fredrickson RDMS	O Olsen MD	8552093	1628147	1999-12-05	2024-08-27	present	suboptimal	normal	normal	normal	normal	normal	normal	suboptimal	suboptimal	suboptimal	suboptimal		normal	normal	suboptimal	2.5	normal	normal	normal	3 vessel cord	normal	suboptimal	suboptimal	suboptimal	suboptimal	normal	normal	normal	suboptimal	normal	normal	normal	normal	normal	normal	normal	normal	normal	37.4	141.4
2024-03-25	Comp Detailed US	Sign & Create	C Clarkson RDMS	M Markson DO	8620518	1690554	1997-06-21	2024-07-21	present	normal	normal	normal	normal	normal	normal	normal	normal	normal	normal	normal	6.8	normal	normal	normal	5.2	normal	normal	normal	3 vessel cord	normal	normal	normal	normal	normal	normal	normal	normal	normal	normal	normal	normal	normal	normal	normal	normal	normal	normal	56.1	208
2024-03-26	Comp Detailed US	Sign & Create	F Fredrickson RDMS	R Richardson MD	8966565	1692850	1994-04-12	2024-08-20	present	normal	normal	normal	normal	normal	normal	normal	normal	normal	normal	normal	5.4	normal	normal	normal	4.1	normal	normal	normal	3 vessel cord	normal	normal	normal	normal	normal	normal	normal	normal	normal	normal	normal	normal	normal	normal	normal	normal	normal	normal	43.4	166.4
2024-03-28	Comp Detailed US	Sign & Create	F Fredrickson RDMS	N Nicholson MD	9890643	1687749	2003-07-12	2024-05-05	present	normal	normal	normal	normal	normal	normal	normal	normal	normal	normal	normal	9.7	normal	normal	normal		normal	normal	normal	3 vessel cord	normal	normal	normal	normal	normal	normal	normal	normal	normal	normal	normal	normal	normal	normal	normal	normal	normal	normal	84.5	319.9
2024-03-28	Comp Detailed US	Sign & Create	C Clarkson RDMS	M Markson DO	8572028	1666149	1995-02-26	2024-08-24	present	normal	normal	normal	normal	normal	normal	normal	normal	normal	normal	normal	5.9	normal	normal	normal	3.4	normal	normal	normal	3 vessel cord	normal	suboptimal	suboptimal	suboptimal	normal	normal	normal	normal	normal	normal	normal	normal	normal	normal	normal	normal	normal	normal	43.4	164.5
2024-03-29	Comp Detailed US	Sign & Create	F Fredrickson RDMS	N Nicholson MD	9014617	1701717	1997-03-03	2024-09-23	present	suboptimal	normal	normal	normal	normal	suboptimal	normal	suboptimal	normal	normal	normal	3.5	normal	normal	normal	1.8	normal	normal	normal	2 vessel cord	suboptimal	suboptimal	suboptimal	suboptimal	suboptimal	suboptimal	suboptimal	suboptimal	suboptimal	normal	normal	normal	normal	normal	normal	normal	normal	normal	30.4	114.5
2024-03-29	Comp Detailed US	Sign & Create	A Anderson RDMS	N Nicholson MD	9589438	1684581	1986-07-14	2024-08-14	present	normal	normal	normal	normal	normal	normal	normal	normal	normal	normal	normal	6.9	normal	normal	normal	4.1	normal	normal	normal	3 vessel cord	normal	normal	normal	normal	normal	normal	normal	normal	normal	normal	normal	normal	normal	normal	normal	normal	normal	normal	47.4	175.6
2024-03-29	Comp Detailed US	Sign & Create	C Clarkson RDMS	N Nicholson MD	8376647	1694023	1977-06-21	2024-08-27	present	normal	normal	normal	normal	normal	normal	normal	suboptimal	normal	normal	normal	5	normal	normal	normal	3.4	normal	normal	normal	3 vessel cord	normal	normal	normal	normal	normal	normal	normal	normal	normal	normal	normal	normal	normal	normal	normal	normal	normal	normal	44.3	164.1
2024-03-30	Comp Detailed US	Sign & Create	D Donaldson RDMS	N Nicholson MD	9035973	1672323	2002-05-03	2024-08-27	present	normal	normal	normal	normal	normal	normal	normal	normal	normal	normal	normal	4.8	normal	normal	normal	3.3	normal	normal	normal	3 vessel cord	normal	normal	normal	normal	normal	normal	normal	normal	normal	normal	normal	normal	normal	normal	normal	normal	normal	normal	36.2	137.4
2024-03-30	Comp Detailed US	Sign & Create	F Fredrickson RDMS	R Richardson MD	9207337	1701411	1994-08-12	2024-08-25	present	normal	normal	normal	normal	normal	normal	normal	normal	normal	normal	normal	5.4	normal	normal	normal	3.2	normal	normal	normal	3 vessel cord	normal	normal	normal	normal	normal	normal	normal	normal	normal	normal	normal	normal	normal	normal	normal	normal	normal	normal	44.4	166.7
2024-03-30	Comp Detailed US	Sign & Create	A Anderson RDMS	N Nicholson MD	9366520	1715996	1996-05-04	2024-07-21	present	normal	normal	normal	normal	normal	normal	normal	normal	normal	normal	normal	7.3	normal	normal	normal		normal	normal	normal	3 vessel cord	normal	normal	normal	normal	normal	normal	normal	normal	normal	normal	normal	normal	normal	normal	normal	normal	normal	normal	60.8	236.3
2024-03-31	Comp Detailed US	Sign & Create	F Fredrickson RDMS	N Nicholson MD	8419037	1722867	1988-07-09	2024-08-03	present	normal	normal	normal	normal	normal	normal	normal	normal	normal	normal	normal	6	normal	normal	normal		normal	normal	normal	3 vessel cord	normal	normal	normal	normal	normal	normal	normal	normal	normal	normal	normal	normal	normal	normal	normal	normal	normal	normal	53.1	203.6
2024-03-31	Comp Detailed US	Sign & Create	B Bronson RDMS	N Nicholson MD	8162972	1689687	1984-03-15	2024-08-27	present	normal	normal	normal	normal	normal	normal	normal	suboptimal	normal	normal	normal	5.4	normal	normal	normal	4.4	normal	normal	normal	3 vessel cord	normal	suboptimal	normal	normal	normal	normal	normal	normal	normal	normal	normal	normal	normal	normal	normal	normal	normal	normal	41.8	152.8
2024-03-31	Comp Detailed US	Sign & Create	B Bronson RDMS	M Markson DO	8993136	1652856	1999-09-25	2024-09-05	present	normal	normal	normal	normal	normal	normal	normal	suboptimal	normal	suboptimal	normal	5.5	normal	normal	normal	1.9	suboptimal	normal	normal	3 vessel cord	normal	suboptimal	suboptimal	suboptimal	normal	normal	normal	suboptimal	normal	normal	normal	normal	normal	normal	normal	normal	normal	normal	34.4	128.7
2024-03-31	Comp Detailed US	Sign & Create	A Anderson RDMS	N Nicholson MD	9437770	1705490	2006-03-08	2024-06-13	present	normal	normal	normal	normal	normal	normal	normal	normal	normal	normal	normal	10.7	normal	normal	normal		normal	normal	normal	3 vessel cord	normal	normal	normal	normal	normal	normal	normal	normal	normal	normal	normal	normal	normal	normal	normal	normal	normal	normal	69.7	264.5
2024-03-31	Comp Detailed US	Sign & Create	D Donaldson RDMS	N Nicholson MD	9838730	1720525	1994-08-21	2024-06-12	present	normal	normal	normal	normal	normal	normal	normal	normal	normal	normal	normal	9.5	normal	normal	normal		normal	normal	normal	3 vessel cord	normal	normal	normal	normal	normal	normal	normal	normal	normal	normal	normal	normal	normal	normal	normal	normal	normal	normal	78.2	280
2024-03-31	Comp Detailed US	Sign & Create	F Fredrickson RDMS	N Nicholson MD	9299055	1702277	1998-01-14	2024-08-18	present	normal	normal	normal	abnormal	normal	normal	normal	normal	normal	normal	normal	6.5	normal	normal	normal	4.4	normal	normal	normal	3 vessel cord	suboptimal	suboptimal	normal	normal	normal	normal	normal	normal	normal	normal	normal	normal	suboptimal	normal	normal	normal	normal	normal	46	172.4
2024-03-31	Comp Detailed US	Sign & Create	F Fredrickson RDMS	M Markson DO	8192296	1698102	1992-11-09	2024-08-14	present	suboptimal	abnormal	normal	normal	abnormal	abnormal	normal	suboptimal	suboptimal	suboptimal	suboptimal		suboptimal	suboptimal	abnormal	42	normal	normal	normal	2 vessel cord	normal	abnormal	abnormal	abnormal	abnormal	abnormal	abnormal	suboptimal	suboptimal	normal	normal	normal	normal	normal	normal	normal	normal	normal	48.3	172.9
2024-04-01	Comp Detailed US	Sign & Create	F Fredrickson RDMS	R Richardson MD	8521376	1666302	1994-03-24	2024-08-17	present	normal	normal	normal	normal	normal	normal	normal	normal	normal	normal	normal	6.5	normal	normal	normal	4.1	normal	normal	normal	3 vessel cord	normal	normal	normal	normal	normal	normal	normal	normal	normal	normal	normal	normal	normal	normal	normal	normal	normal	normal	49	174.3
2024-04-01	Comp Detailed US	Sign & Create	A Anderson RDMS	N Nicholson MD	9147366	1666251	2000-07-13	2024-08-30	present	suboptimal	normal	normal	normal	normal	normal	normal	suboptimal	suboptimal	normal	normal		normal	normal	normal	2.2	normal	normal	normal	3 vessel cord	normal	suboptimal	normal	suboptimal	normal	normal	normal	suboptimal	normal	normal	normal	normal	normal	normal	normal	suboptimal	suboptimal	normal	38.7	148.6
2024-04-03	Comp Detailed US	Sign & Create	A Anderson RDMS	N Nicholson MD	9440534	1716453	1994-08-21	2024-05-19	present	normal	normal	normal	normal	normal	normal	normal	normal	normal	normal	normal	9.8	suboptimal	suboptimal	normal		normal	normal	normal	3 vessel cord	normal	suboptimal	suboptimal	suboptimal	normal	normal	normal	normal	normal	normal	normal	normal	normal	normal	normal	normal	normal	normal	87.7	323.9
2024-04-03	Comp Detailed US	Sign & Create	B Bronson RDMS	R Richardson MD	8228383	1706051	1993-06-05	2024-08-26	present	normal	normal	normal	normal	normal	normal	normal	normal	normal	normal	normal	5.8	normal	normal	normal	5.2	normal	normal	normal	3 vessel cord	normal	normal	normal	normal	normal	normal	normal	normal	normal	normal	normal	normal	normal	normal	normal	normal	normal	normal	44.5	170
2024-04-04	Comp Detailed US	Sign & Create	D Donaldson RDMS	R Richardson MD	9827786	1721441	2001-01-18	2024-06-26	present	normal	normal	normal	normal	normal	normal	normal	normal	normal	normal	normal	9.1	normal	normal	normal		normal	normal	normal	3 vessel cord	normal	normal	normal	normal	normal	normal	normal	normal	normal	normal	normal	normal	normal	normal	normal	normal	normal	normal	73.7	274.2
2024-04-04	Comp Detailed US	Sign & Create	F Fredrickson RDMS	P Pearson DO	8148081	1721390	1993-03-14	2024-08-31	present	normal	normal	normal	normal	normal	normal	normal	normal	normal	normal	normal		normal	normal	normal	2.3	normal	normal	normal	3 vessel cord	normal	normal	normal	suboptimal	suboptimal	normal	normal	suboptimal	normal	suboptimal	suboptimal	suboptimal	suboptimal	normal	normal	normal	normal	normal	40.7	150.3
2024-04-04	Comp Detailed US	Sign & Create	F Fredrickson RDMS	P Pearson DO	8523099	1723632	1991-07-04	2024-06-22	present	normal	normal	normal	normal	normal	normal	normal	normal	normal	normal	normal	9.6	normal	normal	normal		normal	normal	normal	2 vessel cord	abnormal	normal	normal	normal	suboptimal	normal	normal	normal	normal	normal	normal	normal	normal	normal	normal	normal	normal	suboptimal	74	275.6
2024-04-04	Comp Detailed US	Sign & Create	D Donaldson RDMS	P Pearson DO	8062530	1732924	1993-08-03	2024-05-23	present	normal	normal	normal	normal	normal	normal	normal	normal	normal	suboptimal	suboptimal	11.3	normal	normal	normal		normal	normal	normal	3 vessel cord	normal	normal	normal	normal	suboptimal	suboptimal	normal	normal	normal	suboptimal	suboptimal	suboptimal	suboptimal	normal	normal	normal	normal	normal	78.4	296.2
2024-04-04	Comp Detailed US	Sign & Create	F Fredrickson RDMS	N Nicholson MD	8542695	1653519	1995-03-12	2024-09-02	present	normal	normal	normal	normal	normal	normal	normal	normal	suboptimal	suboptimal	normal	5.2	suboptimal	suboptimal	normal	3.4	normal	normal	normal	3 vessel cord	normal	normal	normal	normal	normal	normal	normal	normal	normal	normal	normal	normal	normal	normal	normal	normal	normal	normal	42.4	157.4
2024-04-05	Comp Detailed US	Sign & Create	B Bronson RDMS	R Richardson MD	8270215	1701513	1991-07-07	2024-08-20	present	normal	normal	normal	normal	normal	normal	normal	normal	normal	normal	normal	7.6	normal	normal	normal	4.8	normal	normal	normal	3 vessel cord	normal	normal	normal	normal	normal	normal	normal	normal	normal	normal	normal	normal	normal	normal	normal	normal	normal	normal	47.2	170.1
2024-04-06	Comp Detailed US	Sign & Create	F Fredrickson RDMS	P Pearson DO	9785051	1707173	1994-07-29	2024-06-09	present	suboptimal	normal	normal	normal	normal	normal	normal	normal	normal	normal	normal	9.5	normal	normal	normal		normal	normal	normal	3 vessel cord	normal	normal	normal	suboptimal	normal	normal	normal	normal	suboptimal	normal	normal	normal	normal	normal	normal	normal	normal	normal	84.8	304.6
2024-04-06	Comp Detailed US	Sign & Create	C Clarkson RDMS	N Nicholson MD	9032049	1704469	2004-12-11	2024-08-13	present	normal	normal	normal	normal	abnormal	normal	normal	normal	normal	normal	normal	6.4	normal	normal	normal	6.1	normal	normal	normal	2 vessel cord	normal	suboptimal	suboptimal	suboptimal	suboptimal	normal	normal	suboptimal	suboptimal	normal	normal	normal	normal	normal	normal	normal	normal	normal	49.3	182.3
2024-04-06	Comp Detailed US	Sign & Create	D Donaldson RDMS	P Pearson DO	9841242	1716861	1982-05-24	2024-08-06	present	normal	normal	normal	normal	normal	normal	normal	normal	normal	normal	normal	6.5	normal	normal	normal		normal	normal	normal	3 vessel cord	normal	normal	normal	normal	normal	normal	normal	normal	normal	normal	normal	normal	normal	normal	normal	normal	normal	normal	50.3	194.7
2024-04-07	Comp Detailed US	Revised Report	D Donaldson RDMS	P Pearson DO	9430490	1718083	2001-08-13	2024-08-04	present	normal	normal	normal	normal	normal	normal	normal	normal	normal	normal	normal	6.9	normal	normal	normal		normal	normal	normal	3 vessel cord	normal	normal	normal	normal	normal	normal	normal	normal	normal	normal	normal	normal	normal	normal	normal	normal	normal	normal	52.8	200.6
2024-04-07	Comp Detailed US	Sign & Create	F Fredrickson RDMS	N Nicholson MD	8242621	1703348	2008-07-22	2024-07-26	present	normal	normal	normal	normal	normal	normal	normal	normal	normal	normal	normal	7.4	normal	normal	normal		normal	normal	normal	3 vessel cord	normal	normal	normal	normal	normal	normal	normal	normal	normal	normal	normal	normal	normal	normal	normal	normal	normal	normal	48.7	204.7
2024-04-08	Comp Detailed US	Sign & Create	A Anderson RDMS	P Pearson DO	8173876	1733532	1994-01-27	2024-09-04	present	normal	normal	normal	normal	normal	normal	normal	normal	normal	normal	normal	5.6	normal	normal	normal	2.7	normal	normal	normal	3 vessel cord	normal	normal	normal	normal	normal	normal	normal	normal	normal	normal	normal	normal	normal	normal	normal	normal	normal	normal	39.3	152.7
2024-04-09	Comp Detailed US	Sign & Create	D Donaldson RDMS	P Pearson DO	9092818	1718440	1998-02-01	2024-09-11	present	normal	normal	normal	normal	normal	normal	normal	suboptimal	suboptimal	suboptimal	suboptimal		normal	normal	normal	3.9	suboptimal	normal	normal	3 vessel cord	normal	normal	suboptimal	suboptimal	suboptimal	suboptimal	suboptimal	suboptimal	suboptimal	normal	normal	normal	normal	normal	normal	normal	normal	normal	42.2	153.2
2024-04-09	Comp Detailed US	Sign & Create	F Fredrickson RDMS	P Pearson DO	9157285	1727729	2002-04-30	2024-07-19	present	normal	normal	normal	normal	normal	normal	normal	normal	normal	normal	normal	7.9	normal	normal	normal		normal	normal	normal	3 vessel cord	normal	normal	normal	normal	normal	normal	normal	normal	normal	suboptimal	suboptimal	suboptimal	suboptimal	normal	normal	normal	normal	normal	64.4	242.6
2024-04-09	Comp Detailed US	Sign & Create	F Fredrickson RDMS	M Markson DO	8463982	1739380	1994-07-21	2024-09-02	present	normal	normal	normal	normal	normal	normal	normal	normal	normal	normal	normal		normal	normal	normal	2.9	normal	normal	normal	3 vessel cord	normal	normal	normal	normal	normal	normal	normal	normal	normal	normal	normal	normal	normal	normal	normal	normal	normal	normal	47.1	176.1
2024-04-10	Comp Detailed US	Sign & Create	A Anderson RDMS	P Pearson DO	9671624	1630340	1986-12-08	2024-08-31	present	normal	normal	normal	normal	normal	normal	normal	normal	normal	normal	normal	5	normal	normal	normal	5.2	normal	normal	normal	3 vessel cord	normal	normal	normal	suboptimal	suboptimal	suboptimal	suboptimal	normal	suboptimal	normal	suboptimal	suboptimal	suboptimal	normal	normal	normal	normal	normal	49.9	189.5
2024-04-10	Comp Detailed US	Sign & Create	F Fredrickson RDMS	P Pearson DO	8877539	1727014	1995-07-05	2024-07-25	present	normal	normal	normal	normal	normal	normal	normal	normal	normal	normal	normal	7.3	normal	normal	normal		normal	normal	normal	3 vessel cord	normal	normal	normal	normal	normal	normal	normal	normal	suboptimal	normal	normal	normal	normal	normal	normal	normal	normal	normal	55.6	209.2
2024-04-10	Comp Detailed US	Sign & Create	F Fredrickson RDMS	R Richardson MD	8447906	1654794	1993-06-17	2024-09-05	present	normal	normal	normal	normal	normal	normal	normal	normal	normal	suboptimal	normal	7.4	normal	normal	normal	2.6	normal	normal	normal	3 vessel cord	normal	normal	normal	normal	suboptimal	suboptimal	suboptimal	normal	normal	suboptimal	suboptimal	suboptimal	suboptimal	normal	normal	normal	normal	normal	44.1	163.5
2024-04-11	Comp Detailed US	Sign & Create	C Clarkson RDMS	P Pearson DO	9785095	1641598	1992-01-24	2024-08-26	present	normal	normal	normal	normal	normal	normal	normal	normal	normal	normal	normal	6.5	normal	normal	normal	3.8	normal	normal	normal	3 vessel cord	normal	normal	normal	normal	normal	normal	normal	normal	normal	normal	normal	normal	normal	normal	normal	normal	normal	normal	47.6	178.3
2024-04-12	Comp Detailed US	Sign & Create	A Anderson RDMS	P Pearson DO	8728106	1746704	1998-10-11	2024-08-12	present	normal	normal	normal	normal	normal	normal	normal	normal	normal	normal	normal	8.7	normal	normal	normal	4.4	normal	normal	normal	3 vessel cord	normal	normal	normal	normal	normal	normal	normal	normal	normal	normal	normal	normal	normal	normal	normal	normal	normal	normal	55.3	205.4
2024-04-12	Comp Detailed US	Sign & Create	F Fredrickson RDMS	M Markson DO	9452698	1750114	1994-06-20	2024-07-16	present	normal	normal	normal	normal	normal	normal	normal	suboptimal	normal	normal	normal	8.3	normal	normal	normal		normal	normal	normal	3 vessel cord	normal	normal	normal	normal	normal	normal	normal	normal	normal	normal	normal	normal	normal	normal	normal	normal	normal	normal	67.4	245.3
2024-04-12	Comp Detailed US	Sign & Create	D Donaldson RDMS	P Pearson DO	8571205	1728799	1994-12-04	2024-06-22	present	normal	normal	normal	normal	normal	normal	normal	normal	normal	normal	normal	8.4	normal	normal	normal		normal	normal	normal	3 vessel cord	normal	normal	normal	normal	normal	normal	normal	normal	normal	normal	normal	normal	normal	normal	normal	normal	normal	normal	75.4	288.7
2024-04-13	Comp Detailed US	Sign & Create	A Anderson RDMS	P Pearson DO	9485814	1734401	1992-07-15	2024-06-15	present	normal	normal	normal	normal	normal	normal	normal	normal	normal	normal	normal	8.4	normal	normal	normal		normal	normal	normal	3 vessel cord	normal	normal	normal	normal	normal	normal	normal	normal	normal	normal	normal	normal	normal	normal	normal	normal	normal	normal	75.1	269.1
2024-04-13	Comp Detailed US	Sign & Create	A Anderson RDMS	P Pearson DO	8142230	1723071	1996-01-07	2024-09-09	present	normal	normal	normal	normal	normal	normal	normal	normal	suboptimal	suboptimal	suboptimal		normal	normal	normal	4	normal	normal	normal	3 vessel cord	normal	suboptimal	normal	suboptimal	suboptimal	suboptimal	suboptimal	normal	suboptimal	normal	normal	normal	normal	normal	normal	normal	normal	suboptimal	39.8	155.7
2024-04-13	Comp Detailed US	Sign & Create	F Fredrickson RDMS	P Pearson DO	9186694	1729564	1990-08-12	2024-09-21	present	normal	normal	normal	normal	normal	normal	normal	suboptimal	normal	suboptimal	normal	4.3	normal	normal	normal	2.6	normal	normal	normal	3 vessel cord	normal	normal	normal	normal	normal	normal	normal	normal	normal	normal	normal	normal	normal	normal	normal	normal	normal	normal	38.9	138
2024-04-14	Comp Detailed US	Sign & Create	F Fredrickson RDMS	P Pearson DO	8139803	1729207	1989-03-18	2024-05-10	present	normal	normal	normal	normal	normal	normal	normal	normal	normal	normal	normal	11.6	suboptimal	suboptimal	normal		normal	normal	normal	3 vessel cord	normal	normal	normal	normal	suboptimal	normal	normal	normal	normal	normal	normal	suboptimal	suboptimal	normal	normal	normal	normal	suboptimal	96.5	354.1
2024-04-14	Comp Detailed US	Sign & Create	A Anderson RDMS	P Pearson DO	8550373	1743043	2000-09-09	2024-10-10	present	normal	normal	normal	normal	normal	normal	normal	suboptimal	normal	suboptimal	suboptimal	4	suboptimal	suboptimal	normal	1.4	normal	normal	normal	3 vessel cord	suboptimal	suboptimal	normal	suboptimal	normal	normal	normal	normal	normal	normal	normal	suboptimal	suboptimal	normal	normal	normal	normal	normal	30	111.1
2024-04-15	Comp Detailed US	Sign & Create	F Fredrickson RDMS	M Markson DO	8502025	1733838	1998-09-18	2024-08-10	present	normal	normal	normal	normal	abnormal	normal	normal	normal	normal	normal	normal	9.8	normal	normal	normal	4.1	normal	normal	normal	3 vessel cord	normal	normal	normal	normal	normal	normal	normal	normal	normal	normal	normal	normal	normal	normal	normal	normal	normal	normal	55.3	206.2
2024-04-15	Comp Detailed US	Sign & Create	B Bronson RDMS	P Pearson DO	8866338	1655202	2002-08-15	2024-08-24	present	normal	normal	normal	normal	normal	normal	normal	normal	normal	normal	normal	5.8	normal	normal	normal	4.3	normal	normal	normal	3 vessel cord	normal	normal	normal	normal	normal	normal	normal	normal	normal	normal	normal	normal	normal	normal	normal	normal	normal	normal	46.5	177
2024-04-16	Comp Detailed US	Sign & Create	F Fredrickson RDMS	M Markson DO	8960423	1750722	1988-09-08	2024-07-03	present	normal	normal	normal	normal	normal	normal	normal	normal	normal	normal	normal	8.3	suboptimal	suboptimal	normal		normal	normal	normal	3 vessel cord	normal	normal	normal	normal	normal	normal	normal	normal	normal	normal	normal	normal	normal	normal	normal	normal	normal	suboptimal	71	267.6
2024-04-16	Comp Detailed US	Sign & Create	B Bronson RDMS	P Pearson DO	9177111	1729971	2001-10-16	2024-09-02	present	normal	normal	normal	normal	normal	normal	normal	normal	normal	normal	normal	6.4	normal	normal	normal	4.3	normal	normal	normal	3 vessel cord	normal	normal	normal	normal	normal	normal	normal	normal	normal	normal	normal	normal	normal	normal	normal	normal	normal	normal	44.4	166.8
2024-04-16	Comp Detailed US	Sign & Create	B Bronson RDMS	M Markson DO	9231472	1729513	2003-05-11	2024-06-20	present	normal	normal	normal	normal	normal	normal	normal	normal	normal	normal	normal	9.1	normal	normal	normal		normal	normal	normal	3 vessel cord	normal	normal	normal	normal	normal	normal	normal	normal	normal	normal	normal	normal	normal	normal	normal	normal	normal	normal	70.6	268.7
2024-04-17	Comp Detailed US	Sign & Create	A Anderson RDMS	M Markson DO	8823424	1729309	1988-08-08	2024-09-15	present	normal	normal	normal	normal	normal	normal	normal	normal	suboptimal	suboptimal	suboptimal	5.1	normal	normal	normal	2.5	normal	normal	normal	3 vessel cord	normal	suboptimal	normal	normal	normal	normal	normal	normal	normal	normal	normal	normal	normal	normal	normal	normal	normal	normal	39	143.4
2024-04-17	Comp Detailed US	Revised Report	B Bronson RDMS	M Markson DO	8205532	1746806	1994-09-14	2024-07-29	present	normal	normal	normal	normal	normal	normal	normal	normal	normal	normal	normal	11.4	normal	normal	normal		normal	normal	normal	3 vessel cord	normal	normal	normal	normal	normal	normal	normal	normal	normal	normal	normal	normal	normal	normal	normal	normal	normal	normal	62	231.6
2024-04-18	Comp Detailed US	Sign & Create	B Bronson RDMS	N Nicholson MD	9214416	1760958	1996-03-14	2024-05-26	present	normal	normal	normal	normal	suboptimal	suboptimal	suboptimal	visualized	normal	visualized	visualized		suboptimal	suboptimal	normal		visualized	normal	visualized	3 vessel cord	normal	suboptimal	suboptimal	suboptimal	suboptimal	suboptimal	suboptimal	visualized	visualized	suboptimal	suboptimal	suboptimal	suboptimal	normal	visualized	visualized	visualized	suboptimal	87.3	313.1
2024-04-18	Comp Detailed US	Sign & Create	D Donaldson RDMS	M Markson DO	8020910	1745688	1991-10-16	2024-04-25	present	normal	normal	normal	normal	normal	normal	normal	normal	normal	normal	normal	8.7	normal	normal	normal		normal	normal	normal	3 vessel cord	normal	normal	normal	normal	normal	normal	normal	normal	normal	normal	normal	normal	normal	normal	normal	normal	normal	suboptimal	82.9	302.3
2024-04-18	Comp Detailed US	Revised Report	B Bronson RDMS	M Markson DO	8145478	1743400	1997-11-10	2024-09-19	present	normal	normal	normal	normal	normal	normal	normal	suboptimal	normal	normal	normal	5.4	normal	normal	normal	4	normal	normal	normal	3 vessel cord	normal	normal	normal	normal	normal	normal	normal	normal	normal	normal	normal	normal	normal	normal	normal	normal	normal	normal	41.9	154.9
2024-04-19	Comp Detailed US	Sign & Create	F Fredrickson RDMS	M Markson DO	8363940	1735670	1998-05-16	2024-09-09	present	normal	normal	normal	normal	normal	normal	normal	normal	normal	normal	normal	7.2	normal	normal	normal	3.6	normal	normal	normal	3 vessel cord	normal	normal	normal	normal	normal	normal	normal	normal	normal	normal	normal	normal	normal	normal	normal	normal	normal	normal	45.3	168.6
2024-04-19	Comp Detailed US	Sign & Create	D Donaldson RDMS	N Nicholson MD	9169304	1762335	1999-01-12	2024-08-30	present	normal	normal	normal	normal	normal	normal	normal	normal	normal	normal	normal	7.1	normal	normal	normal		normal	normal	normal	3 vessel cord	normal	normal	normal	normal	normal	normal	normal	normal	normal	normal	normal	normal	normal	normal	normal	normal	normal	normal	47.2	186.7
2024-04-19	Comp Detailed US	Sign & Create	F Fredrickson RDMS	M Markson DO	9661614	1730226	2003-08-11	2024-09-07	present	normal	normal	normal	normal	normal	normal	normal	normal	normal	abnormal	normal		suboptimal	suboptimal	normal	4	normal	normal	normal	3 vessel cord	normal	normal	suboptimal	suboptimal	normal	normal	normal	suboptimal	suboptimal	normal	normal	normal	normal	normal	normal	normal	normal	normal	45.5	170.9
2024-04-20	Comp Detailed US	Sign & Create	F Fredrickson RDMS	P Pearson DO	8252084	1742839	2005-02-18	2024-08-26	present	normal	normal	normal	normal	normal	normal	normal	normal	normal	normal	normal	7.3	normal	normal	normal		normal	normal	normal	3 vessel cord	normal	normal	normal	normal	normal	normal	normal	normal	normal	normal	normal	normal	normal	normal	normal	normal	normal	normal	54.5	195.4
2024-04-20	Comp Detailed US	Sign & Create	B Bronson RDMS	M Markson DO	9545014	1764322	1998-07-09	2024-09-09	present	normal	normal	normal	normal	abnormal	normal	abnormal	suboptimal	abnormal	normal	normal		normal	normal	abnormal		normal	normal	normal	3 vessel cord	normal	normal	abnormal	normal	normal	normal	normal	abnormal	abnormal	abnormal	normal	normal	normal	abnormal	abnormal	normal	normal	normal	35.6	132.1
2024-04-20	Comp Detailed US	Sign & Create	C Clarkson RDMS	P Pearson DO	8036168	1742737	1989-10-19	2024-08-27	present	normal	normal	normal	normal	normal	normal	normal	normal	normal	normal	normal	6	normal	normal	normal	3.6	normal	normal	normal	3 vessel cord	normal	normal	normal	normal	normal	normal	normal	normal	normal	normal	normal	normal	normal	normal	normal	normal	normal	normal	45.5	176.7
2024-04-20	Comp Detailed US	Sign & Create	A Anderson RDMS	M Markson DO	8337326	1668749	1999-03-09	2024-09-06	present	normal	normal	normal	normal	normal	normal	normal	normal	normal	normal	normal	2.3	normal	normal	normal	2.9	normal	normal	normal	3 vessel cord	normal	normal	normal	normal	normal	normal	normal	normal	normal	normal	normal	normal	normal	normal	normal	normal	normal	normal	41.7	167
2024-04-20	Comp Detailed US	Sign & Create	F Fredrickson RDMS	N Nicholson MD	8124874	1761009	1998-08-14	2024-08-26	present	normal	normal	normal	normal	normal	normal	normal	normal	normal	normal	normal	7.6	normal	normal	normal		normal	normal	normal	3 vessel cord	normal	normal	normal	normal	normal	normal	normal	normal	normal	normal	normal	normal	normal	normal	normal	normal	normal	normal	54.9	193.6
2024-04-21	Comp Detailed US	Sign & Create	B Bronson RDMS	M Markson DO	9481488	1769868	1998-05-21	2024-09-20	present	normal	normal	normal	normal	normal	normal	normal	normal	normal	normal	normal	5.8	normal	normal	normal	3.2	normal	normal	normal	3 vessel cord	normal	normal	normal	normal	normal	normal	normal	normal	normal	normal	normal	normal	normal	normal	normal	normal	normal	normal	38.4	149.9
2024-04-22	Comp Detailed US	Sign & Create	C Clarkson RDMS	N Nicholson MD	8373490	1761723	2000-01-16	2024-08-28	present	normal	normal	normal	normal	normal	normal	normal	normal	normal	normal	normal	6.8	normal	normal	normal	4.7	normal	normal	normal	3 vessel cord	normal	normal	normal	normal	normal	normal	normal	normal	normal	normal	normal	normal	normal	normal	normal	normal	normal	normal	49.8	189.3
2024-04-23	Comp Detailed US	Sign & Create	A Anderson RDMS	N Nicholson MD	9039247	1763048	1999-05-09	2024-09-23	present	normal	normal	normal	normal	normal	normal	normal	normal	normal	normal	normal	4.3	normal	normal	normal	3.1	normal	normal	normal	3 vessel cord	suboptimal	normal	normal	normal	suboptimal	suboptimal	suboptimal	normal	normal	suboptimal	suboptimal	suboptimal	suboptimal	normal	normal	normal	normal	normal	42	156.7
2024-04-23	Comp Detailed US	Sign & Create	D Donaldson RDMS	N Nicholson MD	9309804	1759827	2001-12-04	2024-09-15	present	normal	normal	normal	normal	normal	normal	normal	normal	normal	normal	normal	5.2	normal	normal	normal	3	normal	normal	normal	3 vessel cord	normal	normal	normal	normal	normal	normal	normal	normal	normal	normal	normal	normal	normal	normal	normal	normal	normal	normal	44.6	163.5
2024-04-24	Comp Detailed US	Sign & Create	A Anderson RDMS	N Nicholson MD	8901009	1761060	1994-11-09	2024-07-02	present	normal	normal	normal	normal	normal	normal	normal	normal	normal	normal	normal	9.1	normal	normal	normal		normal	normal	normal	3 vessel cord	normal	normal	normal	normal	normal	normal	normal	normal	normal	normal	normal	normal	normal	normal	normal	normal	normal	normal	77.8	283.2
2024-04-25	Comp Detailed US	Sign & Create	A Anderson RDMS	N Nicholson MD	9528663	1762386	1999-05-12	2024-08-08	present	normal	normal	normal	normal	normal	normal	normal	normal	normal	normal	normal	7	normal	normal	normal	4.8	normal	normal	normal	3 vessel cord	normal	normal	normal	normal	normal	normal	normal	normal	normal	normal	normal	normal	normal	normal	normal	normal	normal	normal	65	239.2
2024-04-25	Comp Detailed US	Sign & Create	C Clarkson RDMS	M Markson DO	9648769	1778630	1994-06-14	2024-08-07	present	normal	normal	normal	normal	normal	normal	normal	normal	normal	normal	normal	7.9	normal	normal	normal		normal	normal	normal	3 vessel cord	normal	normal	normal	normal	normal	normal	normal	normal	normal	normal	normal	normal	normal	normal	normal	normal	normal	normal	62.1	234.8
2024-04-25	Comp Detailed US	Sign & Create	D Donaldson RDMS	N Nicholson MD	9353986	1761774	1998-03-28	2024-09-11	present	normal	normal	normal	normal	normal	normal	normal	normal	normal	normal	normal	6.2	normal	normal	normal	3.1	normal	normal	normal	3 vessel cord	normal	normal	normal	normal	normal	normal	normal	normal	normal	normal	normal	normal	normal	normal	normal	normal	normal	normal	44.9	165.2
2024-04-26	Comp Detailed US	Sign & Create	A Anderson RDMS	N Nicholson MD	9746384	1724658	1991-07-12	2024-09-09	present	normal	normal	normal	normal	normal	normal	normal	normal	normal	normal	normal	5.9	normal	normal	normal	3.6	normal	normal	normal	3 vessel cord	normal	normal	normal	normal	normal	normal	normal	normal	normal	normal	normal	normal	normal	normal	normal	normal	normal	normal	48.4	184.3
2024-04-26	Comp Detailed US	Sign & Create	B Bronson RDMS	M Markson DO	8789710	1772717	1991-03-12	2024-09-04	present	normal	normal	normal	normal	normal	normal	normal	normal	normal	normal	normal	9	normal	normal	normal	4.1	normal	normal	normal	single umbilical artery	normal	normal	normal	normal	normal	normal	normal	normal	normal	normal	normal	normal	normal	normal	normal	normal	normal	normal	45.8	179.5
2024-04-27	Comp Detailed US	Sign & Create	C Clarkson RDMS	R Richardson MD	9292707	1768540	1991-04-21	2024-09-20	present	normal	normal	normal	normal	normal	normal	normal	normal	normal	normal	normal	6.8	normal	normal	normal	3.7	normal	normal	normal	3 vessel cord	normal	normal	normal	normal	normal	normal	normal	normal	normal	normal	normal	normal	normal	normal	normal	normal	normal	normal	41.6	160.5
2024-04-27	Comp Detailed US	Sign & Create	F Fredrickson RDMS	N Nicholson MD	9138516	1770990	2002-02-04	2024-05-28	present	normal	normal	normal	normal	normal	normal	normal	normal	normal	normal	normal		suboptimal	suboptimal	normal		normal	normal	normal	3 vessel cord, 3 vessel cord	normal	normal	normal	normal	normal	normal	normal	normal	normal	normal	normal	normal	normal	normal	normal	normal	normal	suboptimal	85.2	315.8
2024-04-28	Comp Detailed US	Sign & Create	C Clarkson RDMS	N Nicholson MD	8298162	1785720	2001-06-10	2024-07-17	present	normal	normal	normal	normal	normal	normal	normal	normal	normal	normal	normal		normal	normal	normal		normal	normal	normal	3 vessel cord	normal	normal	normal	normal	normal	normal	normal	normal	normal	suboptimal	suboptimal	suboptimal	suboptimal	normal	normal	normal	normal	normal	69	251.2
2024-04-28	Comp Detailed US	Sign & Create	B Bronson RDMS	O Olsen MD	8311531	1788725	1990-07-18	2024-08-14	present	normal	normal	normal	normal	normal	normal	normal	normal	normal	normal	normal	8.6	normal	normal	normal		normal	normal	normal	3 vessel cord	abnormal	normal	normal	normal	normal	normal	normal	normal	normal	normal	normal	normal	normal	normal	normal	normal	normal	normal	60.6	230.2
2024-04-28	Comp Detailed US	Sign & Create	A Anderson RDMS	R Richardson MD	8719577	1777866	1985-10-05	2024-09-18	present	normal	normal	normal	normal	normal	normal	normal	normal	normal	normal	normal	6	normal	normal	normal	3.8	normal	normal	normal	3 vessel cord	normal	normal	normal	normal	normal	normal	normal	normal	normal	normal	normal	normal	normal	normal	normal	normal	normal	normal	47.1	186.6
2024-04-29	Comp Detailed US	Sign & Create	B Bronson RDMS	N Nicholson MD	8826460	1762488	2007-01-08	2024-09-10	present	normal	normal	normal	normal	normal	normal	normal	normal	normal	visualized	visualized	6	normal	normal	normal	3.6	normal	normal	normal	3 vessel cord	normal	normal	normal	normal	normal	normal	normal	normal	normal	normal	normal	normal	normal	normal	normal	normal	normal	normal	50.8	182.6
2024-04-29	Comp Detailed US	Sign & Create	A Anderson RDMS	N Nicholson MD	9594648	1773533	2003-05-11	2024-05-31	present	normal	normal	normal	normal	suboptimal	suboptimal	suboptimal	normal	normal	normal	normal	11	normal	normal	normal		normal	normal	normal	3 vessel cord	normal	normal	normal	normal	suboptimal	normal	normal	normal	normal	normal	normal	normal	normal	normal	normal	normal	normal	normal	89	320.9
2024-04-29	Comp Detailed US	Sign & Create	B Bronson RDMS	R Richardson MD	8108232	1777967	1999-02-14	2024-09-24	present	normal	normal	normal	normal	normal	normal	normal	normal	normal	normal	normal	7.2	normal	normal	normal	3.2	normal	normal	normal	3 vessel cord	normal	normal	normal	normal	normal	normal	normal	normal	normal	normal	normal	normal	normal	normal	normal	normal	normal	normal	43.2	163.9
2024-04-30	Comp Detailed US	Sign & Create	F Fredrickson RDMS	N Nicholson MD	8741969	1772819	1998-03-08	2024-10-08	present	normal	normal	normal	normal	normal	normal	normal	suboptimal	normal	suboptimal	normal	5	normal	normal	normal	2.7	normal	normal	normal	3 vessel cord	suboptimal	normal	normal	suboptimal	normal	suboptimal	suboptimal	suboptimal	suboptimal	suboptimal	suboptimal	suboptimal	suboptimal	normal	normal	normal	normal	normal	37.5	136.5
2024-04-30	Comp Detailed US	Sign & Create	F Fredrickson RDMS	R Richardson MD	9331590	1766098	1994-04-14	2024-10-11	present	normal	normal	normal	normal	normal	normal	normal	suboptimal	normal	suboptimal	normal	3.6	normal	normal	normal		normal	normal	normal	2 vessel cord	normal	normal	normal	normal	normal	normal	normal	normal	normal	normal	normal	normal	normal	normal	normal	normal	normal	normal	33.5	120.8
2024-04-30	Comp Detailed US	Sign & Create	F Fredrickson RDMS	N Nicholson MD	9349199	1784604	1986-06-11	2024-06-29	present	normal	normal	normal	normal	normal	normal	normal	normal	normal	normal	normal		normal	normal	normal		normal	normal	normal	3 vessel cord	normal	normal	normal	normal	suboptimal	normal	normal	normal	normal	normal	normal	normal	normal	normal	normal	normal	normal	suboptimal	81.1	300.5
2024-04-30	Comp Detailed US	Sign & Create	A Anderson RDMS	N Nicholson MD	9905013	1711405	1997-02-18	2024-09-18	present	normal	normal	normal	normal	normal	normal	normal	normal	normal	normal	normal	3.6	normal	normal	normal	3.3	normal	normal	normal	3 vessel cord	normal	normal	normal	normal	normal	normal	normal	normal	normal	normal	normal	normal	normal	normal	normal	normal	normal	normal	40.8	160
2024-05-01	Comp Detailed US	Sign & Create	F Fredrickson RDMS	M Markson DO	8566454	1773788	1993-05-15	2024-09-20	present	normal	normal	normal	normal	normal	normal	normal	normal	suboptimal	normal	suboptimal		normal	normal	normal	3.4	normal	normal	normal	3 vessel cord	abnormal	normal	suboptimal	suboptimal	normal	normal	normal	normal	normal	normal	normal	normal	normal	normal	normal	normal	normal	normal	47.5	175.4
2024-05-01	Comp Detailed US	Sign & Create	A Anderson RDMS	N Nicholson MD	9698276	1722256	1997-11-02	2024-09-21	present	normal	normal	normal	normal	normal	normal	normal	normal	suboptimal	normal	normal	6.5	normal	normal	normal	3.1	suboptimal	normal	normal	3 vessel cord	normal	normal	normal	normal	normal	suboptimal	suboptimal	normal	normal	normal	suboptimal	suboptimal	suboptimal	normal	normal	normal	normal	normal	47.4	183.3
2024-05-01	Comp Detailed US	Sign & Create	A Anderson RDMS	M Markson DO	9659745	1780623	1994-12-18	2024-07-16	present	normal	normal	normal	normal	normal	normal	normal	normal	normal	normal	normal	8.2	normal	normal	normal		normal	normal	normal	3 vessel cord	normal	normal	normal	normal	normal	normal	normal	normal	normal	normal	normal	normal	normal	normal	normal	normal	normal	normal	72.9	268.6
2024-05-02	Comp Detailed US	Sign & Create	A Anderson RDMS	O Olsen MD	9642035	1782256	1999-10-14	2024-09-07	present	normal	normal	normal	normal	normal	normal	normal	normal	normal	normal	normal	7	normal	normal	normal	4.3	normal	normal	normal	3 vessel cord	normal	normal	normal	normal	normal	normal	normal	normal	normal	normal	normal	normal	normal	normal	normal	normal	normal	normal	46.6	181.7
2024-05-02	Comp Detailed US	Sign & Create	C Clarkson RDMS	O Olsen MD	9590477	1790456	1982-09-06	2024-06-27	present	normal	normal	normal	normal	normal	normal	normal	normal	suboptimal	normal	suboptimal		suboptimal	suboptimal	normal		normal	normal	normal	3 vessel cord	normal	normal	suboptimal	suboptimal	suboptimal	normal	normal	normal	suboptimal	normal	normal	normal	normal	normal	normal	normal	normal	normal	82.2	306.7
2024-05-03	Comp Detailed US	Sign & Create	A Anderson RDMS	N Nicholson MD	9037318	1772921	1999-03-02	2024-09-21	present	normal	normal	normal	normal	normal	normal	normal	normal	normal	normal	normal	6.1	normal	normal	normal	2.9	normal	normal	normal	3 vessel cord	normal	abnormal	normal	normal	normal	normal	normal	normal	normal	normal	normal	normal	normal	normal	normal	normal	normal	normal	44.3	170.5
2024-05-04	Comp Detailed US	Sign & Create	F Fredrickson RDMS	L Larson MD	8391416	1794023	1998-05-18	2024-09-28	present	normal	normal	normal	normal	normal	normal	normal	normal	normal	normal	normal	6.7	normal	normal	normal	4.4	normal	normal	normal	3 vessel cord	abnormal	suboptimal	normal	normal	normal	normal	normal	normal	normal	normal	normal	normal	normal	normal	normal	normal	normal	normal	45.9	172.5
2024-05-04	Comp Detailed US	Sign & Create	B Bronson RDMS	M Markson DO	9100531	1783072	1996-02-08	2024-09-22	present	normal	normal	normal	normal	normal	normal	normal	normal	suboptimal	normal	normal	6	normal	normal	normal	4.6	suboptimal	normal	normal	3 vessel cord	normal	suboptimal	suboptimal	suboptimal	suboptimal	normal	normal	normal	normal	suboptimal	suboptimal	normal	normal	normal	normal	normal	normal	normal	47.2	171.6
2024-05-04	Comp Detailed US	Sign & Create	F Fredrickson RDMS	L Larson MD	9252109	1783021	2003-07-11	2024-09-30	present	normal	normal	normal	normal	normal	normal	normal	normal	normal	normal	normal	5.1	normal	normal	normal	3.2	normal	normal	normal	2 vessel cord	normal	normal	normal	normal	normal	normal	normal	normal	normal	normal	normal	normal	normal	normal	normal	normal	normal	normal	47	171.9
2024-05-04	Comp Detailed US	Sign & Create	A Anderson RDMS	O Olsen MD	9168032	1793871	1991-03-13	2024-06-09	present	normal	normal	normal	normal	normal	normal	normal	normal	normal	normal	normal	10.9	normal	normal	normal		normal	normal	normal	3 vessel cord	normal	normal	normal	normal	suboptimal	suboptimal	suboptimal	normal	normal	normal	normal	normal	normal	normal	normal	normal	normal	normal	94.5	339.6
2024-05-04	Comp Detailed US	Sign & Create	D Donaldson RDMS	L Larson MD	8816574	1803038	2002-12-03	2024-09-03	present	normal	normal	normal	normal	normal	normal	normal	normal	normal	normal	normal	6	normal	normal	normal	6.3	normal	normal	normal	3 vessel cord	normal	normal	normal	normal	normal	normal	normal	normal	normal	normal	normal	normal	normal	normal	normal	normal	normal	normal	54.6	207.6
2024-05-05	Comp Detailed US	Sign & Create	C Clarkson RDMS	L Larson MD	8410825	1802478	1989-01-08	2024-07-07	present	normal	normal	normal	normal	normal	normal	normal	normal	normal	normal	normal	11.1	suboptimal	suboptimal	normal		normal	normal	normal	3 vessel cord	normal	normal	normal	normal	normal	normal	normal	normal	normal	normal	normal	normal	normal	normal	normal	normal	normal	normal	80	292.9
2024-05-05	Comp Detailed US	Sign & Create	D Donaldson RDMS	N Nicholson MD	9011402	1778222	1987-03-24	2024-09-01	present	normal	normal	normal	normal	normal	normal	normal	normal	normal	normal	normal	6.9	normal	normal	normal		normal	normal	normal	3 vessel cord	normal	normal	normal	normal	normal	normal	normal	normal	normal	normal	normal	normal	normal	normal	normal	normal	normal	normal	55.2	206.7
2024-05-06	Comp Detailed US	Sign & Create	A Anderson RDMS	M Markson DO	8656021	1790608	1993-08-29	2024-09-15	present	normal	normal	normal	normal	normal	normal	normal	normal	normal	normal	normal	7.7	normal	normal	normal	3.7	normal	normal	normal	3 vessel cord	normal	normal	normal	normal	normal	normal	normal	normal	normal	normal	normal	normal	normal	normal	normal	normal	normal	normal	51	196.8
2024-05-06	Comp Detailed US	Sign & Create	A Anderson RDMS	L Larson MD	9591120	1795858	2003-08-14	2024-06-13	present	normal	normal	normal	normal	normal	normal	normal	normal	normal	normal	normal		suboptimal	suboptimal	normal		normal	normal	normal	3 vessel cord	normal	normal	normal	normal	suboptimal	normal	normal	normal	normal	normal	normal	normal	normal	normal	normal	normal	normal	normal	85.1	312.3
2024-05-06	Comp Detailed US	Sign & Create	D Donaldson RDMS	L Larson MD	9744078	1790506	1984-05-14	2024-06-26	present	normal	normal	normal	normal	normal	normal	normal	normal	normal	normal	normal	10.1	normal	normal	normal		normal	normal	normal	3 vessel cord	normal	normal	normal	normal	normal	normal	normal	normal	normal	normal	normal	normal	normal	normal	normal	normal	normal	normal	79.6	299.3
2024-05-06	Comp Detailed US	Sign & Create	B Bronson RDMS	N Nicholson MD	9677276	1781644	1993-01-24	2024-05-21	present	normal	normal	normal	normal	suboptimal	suboptimal	suboptimal	normal	normal	normal	normal	14.3	suboptimal	suboptimal	normal		normal	normal	normal	3 vessel cord	normal	normal	normal	normal	suboptimal	suboptimal	suboptimal	suboptimal	suboptimal	normal	normal	normal	normal	normal	normal	normal	normal	suboptimal	89.5	321.2
2024-05-07	Comp Detailed US	Sign & Create	F Fredrickson RDMS	R Richardson MD	9632251	1798043	1992-12-11	2024-08-26	present	normal	normal	normal	normal	normal	normal	normal	normal	normal	normal	normal	8.4	normal	normal	normal		normal	normal	normal	3 vessel cord	normal	normal	normal	suboptimal	suboptimal	normal	normal	normal	normal	normal	normal	normal	normal	normal	normal	normal	normal	normal	60.2	229.3
2024-05-07	Comp Detailed US	Sign & Create	C Clarkson RDMS	R Richardson MD	8913083	1782103	2000-01-19	2024-06-14	present	normal	normal	normal	normal	normal	normal	normal	normal	normal	normal	normal	10.5	normal	normal	normal		normal	normal	normal	3 vessel cord	normal	normal	normal	normal	normal	normal	normal	normal	normal	normal	normal	normal	suboptimal	normal	normal	normal	normal	normal	87.6	320.5
2024-05-07	Comp Detailed US	Sign & Create	D Donaldson RDMS	L Larson MD	8693789	1797890	1989-09-22	2024-06-15	present	normal	normal	normal	normal	normal	normal	normal	normal	normal	normal	normal	8.8	normal	normal	normal		normal	normal	normal	3 vessel cord	normal	normal	normal	normal	normal	normal	normal	normal	normal	normal	normal	normal	normal	normal	normal	normal	normal	normal	86.4	314.9
2024-05-07	Comp Detailed US	Sign & Create	F Fredrickson RDMS	L Larson MD	8541838	1782562	1997-08-06	2024-09-25	present	normal	normal	normal	normal	normal	normal	normal	normal	normal	normal	normal	5.7	normal	normal	normal	2.8	normal	normal	normal	3 vessel cord	normal	normal	normal	normal	normal	normal	normal	normal	normal	normal	normal	normal	normal	normal	normal	normal	normal	normal	42	160.5
2024-05-08	Comp Detailed US	Sign & Create	B Bronson RDMS	L Larson MD	9899458	1788110	1995-03-16	2024-07-01	present	normal	normal	normal	normal	normal	normal	normal	normal	normal	normal	normal	14.6	normal	normal	normal		normal	normal	normal	3 vessel cord	normal	normal	normal	normal	normal	normal	normal	normal	normal	normal	normal	normal	normal	normal	normal	normal	normal	suboptimal	81.9	294.2
2024-05-08	Comp Detailed US	Sign & Create	B Bronson RDMS	L Larson MD	8998739	1805429	1993-08-17	2024-08-19	present	normal	normal	normal	normal	normal	normal	normal	normal	normal	normal	normal	9.9	normal	normal	normal		normal	normal	normal	3 vessel cord	normal	normal	normal	normal	normal	normal	normal	normal	normal	normal	normal	normal	normal	normal	normal	normal	normal	normal	61.9	221.3
2024-05-08	Comp Detailed US	Sign & Create	A Anderson RDMS	M Markson DO	8641803	1803498	1994-11-22	2024-08-01	present	normal	normal	normal	normal	normal	normal	normal	normal	normal	normal	normal	7	normal	normal	normal	6.2	normal	normal	normal	3 vessel cord	normal	normal	normal	normal	normal	normal	normal	normal	normal	normal	normal	normal	normal	normal	normal	normal	normal	normal	66.1	269.9
2024-05-09	Comp Detailed US	Sign & Create	F Fredrickson RDMS	L Larson MD	8090566	1799420	1992-04-28	2024-07-12	present	normal	normal	normal	normal	normal	normal	normal	normal	normal	normal	normal	9.8	normal	normal	normal		normal	normal	normal	3 vessel cord	normal	normal	normal	normal	normal	normal	normal	normal	suboptimal	normal	normal	normal	normal	normal	normal	normal	normal	suboptimal	72.9	289.9
2024-05-09	Comp Detailed US	Sign & Create	B Bronson RDMS	M Markson DO	9022010	1799777	1989-08-13	2024-09-27	present	normal	normal	normal	normal	normal	normal	normal	normal	normal	normal	normal	7.8	normal	normal	normal	3.8	normal	normal	normal	2 vessel cord	normal	normal	normal	normal	normal	normal	normal	normal	suboptimal	normal	normal	normal	suboptimal	normal	normal	normal	normal	normal	48.2	177.2
2024-05-09	Comp Detailed US	Sign & Create	A Anderson RDMS	L Larson MD	9764861	1799471	1982-06-14	2024-10-09	present	normal	normal	normal	normal	normal	normal	normal	normal	normal	normal	normal	4.8	normal	normal	normal	4.4	normal	normal	normal	3 vessel cord	normal	normal	normal	normal	normal	normal	normal	normal	normal	normal	normal	normal	normal	normal	normal	normal	normal	normal	41.8	154
2024-05-10	Comp Detailed US	Sign & Create	F Fredrickson RDMS	L Larson MD	9696805	1803651	1989-05-12	2024-09-24	present	normal	normal	normal	normal	normal	normal	normal	normal	normal	normal	normal	5.9	normal	normal	normal	5.2	normal	normal	normal	3 vessel cord	normal	normal	normal	normal	normal	normal	normal	normal	normal	normal	normal	normal	normal	normal	normal	normal	normal	normal	49.4	183.1
2024-05-10	Comp Detailed US	Sign & Create	F Fredrickson RDMS	L Larson MD	8317317	1810528	1996-07-19	2024-06-27	present	normal	normal	normal	normal	normal	normal	normal	normal	normal	normal	normal		normal	normal	normal		normal	normal	normal	3 vessel cord	normal	normal	normal	normal	normal	suboptimal	suboptimal	normal	normal	normal	normal	normal	normal	normal	normal	normal	normal	suboptimal	88	313.4
2024-05-10	Comp Detailed US	Sign & Create	D Donaldson RDMS	L Larson MD	9472833	1794380	1992-04-15	2024-09-28	present	normal	suboptimal	normal	normal	normal	suboptimal	normal	suboptimal	suboptimal	normal	normal		suboptimal	suboptimal	normal		normal	normal	normal	3 vessel cord	normal	normal	normal	normal	suboptimal	suboptimal	suboptimal	suboptimal	suboptimal	suboptimal	suboptimal	suboptimal	suboptimal	normal	suboptimal	normal	normal	normal	47.8	177
2024-05-10	Comp Detailed US	Sign & Create	B Bronson RDMS	L Larson MD	8790629	1800491	1993-10-23	2024-09-25	present	normal	normal	normal	normal	normal	normal	normal	normal	normal	normal	normal	5.9	normal	normal	normal	3.5	normal	normal	normal	3 vessel cord	normal	normal	normal	normal	normal	normal	normal	normal	normal	normal	normal	normal	normal	normal	normal	normal	normal	normal	51.4	185.2
2024-05-11	Comp Detailed US	Sign & Create	B Bronson RDMS	M Markson DO	8731928	1810477	1993-08-21	2024-08-02	present	normal	normal	normal	normal	normal	normal	normal	normal	normal	normal	normal	11.1	normal	normal	normal		normal	normal	normal	3 vessel cord	normal	normal	normal	normal	normal	normal	normal	normal	normal	normal	normal	normal	normal	normal	normal	normal	normal	suboptimal	69	258.3
2024-05-11	Comp Detailed US	Sign & Create	F Fredrickson RDMS	M Markson DO	8868493	1807976	1993-01-01	2024-09-09	present	normal	normal	normal	normal	normal	normal	normal	normal	normal	normal	normal	7	normal	normal	normal		normal	normal	normal	3 vessel cord, 3 vessel cord, 3 vessel cord	normal	normal	normal	normal	normal	normal	normal	normal	normal	normal	normal	normal	normal	normal	normal	normal	normal	normal	52	195.5
2024-05-12	Comp Detailed US	Sign & Create	A Anderson RDMS	M Markson DO	9315445	1823626	1998-02-17	2024-06-29	present	normal	normal	normal	normal	normal	normal	normal	normal	normal	normal	normal	10.2	normal	normal	normal		normal	normal	normal	3 vessel cord	normal	suboptimal	suboptimal	suboptimal	suboptimal	suboptimal	suboptimal	normal	suboptimal	normal	normal	normal	normal	normal	normal	normal	normal	normal	90.5	330.6
2024-05-13	Comp Detailed US	Sign & Create	F Fredrickson RDMS	L Larson MD	8823159	1812821	1995-07-01	2024-10-14	present	normal	normal	normal	normal	normal	normal	normal	normal	normal	normal	normal	4.5	normal	normal	normal	2.3	normal	normal	normal	3 vessel cord	normal	suboptimal	normal	normal	normal	normal	normal	normal	normal	normal	normal	normal	normal	normal	normal	normal	normal	normal	39.2	147.2
2024-05-13	Comp Detailed US	Sign & Create	B Bronson RDMS	L Larson MD	9383496	1803549	1988-07-12	2024-09-20	present	normal	normal	normal	normal	normal	normal	normal	normal	normal	normal	normal	7.3	normal	normal	normal		normal	normal	normal	3 vessel cord	abnormal	normal	normal	normal	normal	normal	normal	normal	normal	normal	normal	normal	suboptimal	normal	normal	normal	normal	normal	52.2	192.3
2024-05-13	Comp Detailed US	Sign & Create	A Anderson RDMS	L Larson MD	8442998	1813381	1988-09-19	2024-10-30	present	normal	normal	normal	normal	normal	normal	normal	suboptimal	normal	suboptimal	suboptimal	4.4	normal	normal	normal	2.8	normal	normal	normal	3 vessel cord	normal	suboptimal	normal	normal	normal	normal	normal	normal	normal	normal	normal	normal	normal	normal	normal	normal	normal	normal	35.1	132.6
2024-05-14	Comp Detailed US	Sign & Create	F Fredrickson RDMS	R Richardson MD	8157337	1814604	1996-01-19	2024-10-04	present	normal	normal	normal	normal	normal	normal	normal	normal	normal	normal	normal	6.6	normal	normal	normal	4.1	normal	normal	normal	3 vessel cord	normal	normal	normal	normal	normal	normal	normal	normal	normal	normal	normal	normal	normal	normal	normal	normal	normal	normal	42.7	169.3
2024-05-15	Comp Detailed US	Sign & Create	B Bronson RDMS	L Larson MD	8685547	1813279	1987-06-28	2024-10-16	present	normal	normal	normal	normal	normal	normal	normal	normal	normal	normal	normal	4.7	normal	normal	normal	3.3	normal	normal	normal	3 vessel cord	normal	normal	normal	normal	normal	normal	normal	normal	normal	normal	normal	normal	normal	normal	normal	normal	normal	normal	43.8	158.4
2024-05-15	Comp Detailed US	Revised Report	C Clarkson RDMS	M Markson DO	9346203	1823677	2000-11-19	2024-07-30	present	normal	normal	normal	normal	normal	normal	normal	normal	normal	normal	normal	7.7	normal	normal	normal		normal	normal	normal	3 vessel cord	normal	normal	normal	normal	normal	normal	normal	normal	normal	normal	normal	normal	suboptimal	normal	normal	normal	normal	normal	72.7	275.5
2024-05-15	Comp Detailed US	Sign & Create	A Anderson RDMS	K Karlson MD	8536365	1816650	1997-03-21	2024-10-15	present	normal	normal	normal	normal	normal	normal	normal	normal	normal	normal	normal	5.4	normal	normal	normal	3.7	normal	normal	normal	3 vessel cord	normal	suboptimal	normal	normal	suboptimal	normal	normal	suboptimal	normal	normal	normal	normal	normal	normal	normal	normal	normal	normal	43.8	159.1
2024-05-15	Comp Detailed US	Sign & Create	D Donaldson RDMS	R Richardson MD	9227239	1814961	2003-08-27	2024-10-07	present	normal	normal	normal	normal	normal	normal	normal	normal	normal	normal	normal	5.2	normal	normal	normal	3	normal	normal	normal	3 vessel cord	normal	normal	normal	normal	normal	normal	normal	normal	normal	normal	normal	normal	normal	normal	normal	normal	normal	normal	40.5	155.8
2024-05-16	Comp Detailed US	Sign & Create	D Donaldson RDMS	R Richardson MD	8293545	1818280	2004-11-26	2024-09-21	present	normal	normal	normal	normal	normal	normal	normal	normal	normal	normal	normal	5.6	normal	normal	normal		normal	normal	normal	3 vessel cord	normal	normal	normal	normal	normal	normal	normal	normal	normal	normal	normal	normal	normal	normal	normal	normal	normal	normal	52.1	186.4
2024-05-17	Comp Detailed US	Revised Report	D Donaldson RDMS	M Markson DO	9181018	1814706	1992-12-12	2024-09-14	present	normal	normal	normal	normal	normal	normal	normal	normal	normal	normal	normal	6.4	normal	normal	normal		normal	normal	normal	3 vessel cord	normal	normal	normal	normal	normal	normal	normal	normal	normal	normal	normal	normal	normal	normal	normal	normal	normal	normal	53.5	193.7
2024-05-18	Comp Detailed US	Sign & Create	D Donaldson RDMS	L Larson MD	9392315	1820469	1983-01-01	2024-08-14	present	normal	normal	normal	normal	normal	normal	normal	normal	normal	normal	normal	7	normal	normal	normal		normal	normal	normal	3 vessel cord	normal	normal	normal	normal	normal	normal	normal	normal	normal	normal	normal	normal	normal	normal	normal	normal	normal	normal	66.1	245.3
2024-05-18	Comp Detailed US	Sign & Create	D Donaldson RDMS	K Karlson MD	9606394	1834283	1995-05-21	2024-09-21	present	normal	normal	normal	normal	normal	normal	normal	normal	normal	normal	normal	6.5	normal	normal	normal		normal	normal	normal	3 vessel cord	abnormal	normal	normal	normal	normal	normal	normal	normal	normal	normal	normal	normal	normal	normal	normal	normal	normal	normal	51.2	199
2024-05-18	Comp Detailed US	Sign & Create	D Donaldson RDMS	K Karlson MD	8970886	1826941	1999-04-18	2024-09-23	present	normal	normal	normal	normal	normal	normal	normal	normal	normal	normal	normal	7.1	normal	normal	normal		normal	normal	normal	3 vessel cord	normal	normal	normal	normal	normal	normal	normal	normal	normal	normal	normal	normal	normal	normal	normal	normal	normal	normal	53	203.2
2024-05-19	Comp Detailed US	Sign & Create	F Fredrickson RDMS	M Markson DO	9360378	1815675	1994-11-08	2024-10-16	present	normal	normal	normal	normal	normal	normal	normal	normal	normal	normal	normal	4.4	suboptimal	suboptimal	normal	3.7	normal	normal	normal	3 vessel cord	normal	normal	normal	normal	normal	normal	normal	normal	normal	normal	normal	normal	normal	normal	normal	normal	normal	normal	40.7	151.4
2024-05-19	Comp Detailed US	Sign & Create	D Donaldson RDMS	M Markson DO	8942368	1827094	1991-09-20	2024-08-21	present	normal	normal	normal	normal	normal	normal	normal	normal	normal	normal	normal	6.7	normal	normal	normal		normal	normal	normal	3 vessel cord	normal	normal	normal	normal	normal	normal	normal	normal	normal	normal	normal	normal	normal	normal	normal	normal	normal	normal	66.9	253.4
2024-05-20	Comp Detailed US	Sign & Create	F Fredrickson RDMS	N Nicholson MD	9632111	1842281	1986-08-06	2024-11-01	present	normal	normal	normal	normal	normal	normal	normal	suboptimal	normal	suboptimal	normal	4.4	normal	normal	normal	3.1	normal	normal	normal	3 vessel cord	suboptimal	suboptimal	normal	normal	suboptimal	normal	normal	suboptimal	suboptimal	normal	normal	normal	normal	normal	normal	normal	normal	normal	36.7	139.6
2024-05-20	Comp Detailed US	Sign & Create	B Bronson RDMS	L Larson MD	9342710	1819808	2004-04-19	2024-09-29	present	normal	normal	normal	normal	normal	normal	normal	normal	normal	normal	normal	6.5	normal	normal	normal	2.9	normal	normal	normal	3 vessel cord	normal	normal	normal	normal	normal	normal	normal	normal	normal	normal	normal	normal	normal	normal	normal	normal	normal	normal	44.4	169
2024-05-20	Comp Detailed US	Sign & Create	F Fredrickson RDMS	R Richardson MD	9094926	1815012	1989-12-01	2024-10-12	present	normal	normal	normal	normal	normal	normal	normal	normal	normal	normal	normal	4.8	normal	normal	normal	4	normal	normal	normal	3 vessel cord	normal	normal	normal	normal	normal	normal	normal	normal	normal	normal	normal	normal	normal	normal	normal	normal	normal	normal	42.9	161.7
2024-05-21	Comp Detailed US	Sign & Create	D Donaldson RDMS	M Markson DO	8680924	1821284	2002-10-18	2024-11-05	present	normal	normal	normal	normal	normal	normal	normal	suboptimal	normal	suboptimal	suboptimal	5.8	normal	normal	normal	3.8	normal	normal	normal	3 vessel cord	suboptimal	normal	normal	normal	normal	normal	normal	normal	normal	suboptimal	suboptimal	suboptimal	suboptimal	normal	normal	normal	normal	normal	32.3	123.7
2024-05-21	Comp Detailed US	Sign & Create	B Bronson RDMS	M Markson DO	9744759	1824745	1988-07-11	2024-09-12	present	normal	normal	normal	normal	suboptimal	normal	normal	suboptimal	suboptimal	suboptimal	normal	7	normal	normal	normal		normal	normal	normal	3 vessel cord	normal	normal	normal	normal	suboptimal	suboptimal	suboptimal	normal	normal	normal	normal	normal	normal	normal	normal	normal	normal	suboptimal	56.8	199.7
2024-05-21	Comp Detailed US	Sign & Create	A Anderson RDMS	M Markson DO	9124369	1815318	1990-09-03	2024-07-01	present	normal	normal	normal	normal	normal	normal	normal	normal	normal	normal	normal	7.3	normal	normal	normal		normal	normal	normal	3 vessel cord	normal	normal	normal	normal	normal	normal	normal	normal	normal	normal	normal	normal	suboptimal	normal	normal	normal	normal	normal	84.6	315.8
2024-05-21	Comp Detailed US	Sign & Create	F Fredrickson RDMS	K Karlson MD	8990092	1843348	1996-04-25	2024-08-21	present	normal	normal	normal	normal	normal	normal	normal	normal	normal	normal	normal		normal	normal	normal		normal	normal	normal	3 vessel cord	normal	normal	normal	normal	suboptimal	normal	normal	normal	normal	normal	normal	normal	normal	normal	normal	normal	normal	normal	68.9	255.3
2024-05-21	Comp Detailed US	Sign & Create	A Anderson RDMS	K Karlson MD	8720624	1832196	2000-06-02	2024-10-11	present	normal	normal	normal	normal	normal	normal	normal	normal	normal	normal	normal	6.4	normal	normal	normal	3.1	normal	normal	normal	3 vessel cord	normal	normal	normal	normal	normal	normal	normal	normal	normal	normal	normal	normal	normal	normal	normal	normal	normal	normal	48.2	181.2
2024-05-22	Comp Detailed US	Sign & Create	B Bronson RDMS	M Markson DO	8205092	1829695	1993-11-12	2024-10-25	present	normal	normal	normal	normal	normal	normal	normal	normal	normal	suboptimal	normal	7.8	suboptimal	suboptimal	normal	2.5	normal	normal	normal	3 vessel cord	normal	normal	normal	normal	normal	normal	normal	normal	normal	normal	normal	normal	normal	normal	normal	normal	normal	normal	37.8	142
2024-05-22	Comp Detailed US	Sign & Create	F Fredrickson RDMS	K Karlson MD	8940031	1839688	1993-01-06	2024-07-23	present	normal	normal	normal	normal	normal	normal	normal	normal	normal	normal	normal	9.2	normal	normal	normal		normal	normal	normal	3 vessel cord	normal	normal	normal	normal	suboptimal	normal	normal	normal	normal	normal	normal	normal	normal	normal	normal	normal	normal	normal	72.1	283.5
2024-05-24	Comp Detailed US	Sign & Create	F Fredrickson RDMS	M Markson DO	8364437	1834487	2001-09-12	2024-10-24	present	normal	normal	normal	normal	normal	normal	normal	normal	normal	normal	normal	5.5	normal	normal	normal	3.7	normal	normal	normal	3 vessel cord	normal	normal	normal	normal	normal	normal	normal	normal	normal	normal	normal	normal	normal	normal	normal	normal	normal	normal	39.2	159
2024-05-24	Comp Detailed US	Sign & Create	F Fredrickson RDMS	K Karlson MD	8117203	1816599	1988-09-12	2024-10-22	present	normal	normal	normal	normal	normal	normal	normal	suboptimal	normal	suboptimal	normal	4.9	normal	normal	normal	3.3	normal	normal	normal	3 vessel cord	normal	normal	normal	normal	normal	normal	normal	normal	normal	normal	normal	normal	normal	normal	normal	normal	normal	normal	40.6	155.4
2024-05-24	Comp Detailed US	Sign & Create	B Bronson RDMS	K Karlson MD	9033598	1827451	1995-04-05	2024-11-03	present	normal	normal	normal	normal	suboptimal	normal	normal	suboptimal	normal	suboptimal	normal	4.8	suboptimal	suboptimal	normal	2.2	normal	normal	normal	3 vessel cord	normal	suboptimal	suboptimal	normal	normal	suboptimal	suboptimal	normal	normal	normal	normal	normal	suboptimal	normal	normal	normal	normal	normal	34	119.7
2024-05-24	Comp Detailed US	Sign & Create	D Donaldson RDMS	K Karlson MD	8488742	1828369	1997-12-09	2024-10-28	present	normal	normal	normal	normal	normal	normal	normal	suboptimal	normal	suboptimal	suboptimal	4.5	normal	normal	normal	2.8	normal	normal	normal	3 vessel cord	normal	normal	normal	normal	normal	normal	normal	normal	normal	normal	normal	normal	normal	normal	normal	normal	normal	normal	38.8	142.7
2024-05-25	Comp Detailed US	Sign & Create	D Donaldson RDMS	K Karlson MD	8286388	1827706	1995-07-08	2024-10-25	present	normal	normal	normal	normal	normal	normal	normal	suboptimal	normal	normal	normal	5.6	normal	normal	normal	2.6	normal	normal	normal	3 vessel cord	normal	suboptimal	suboptimal	suboptimal	suboptimal	normal	normal	suboptimal	suboptimal	normal	normal	normal	normal	normal	normal	normal	normal	normal	37.9	151.6
2024-05-25	Comp Detailed US	Sign & Create	B Bronson RDMS	M Markson DO	8638890	1854009	2000-12-10	2024-07-21	present	normal	normal	normal	normal	normal	normal	normal	normal	normal	normal	normal	14	normal	normal	normal		normal	normal	normal	3 vessel cord	normal	normal	normal	normal	suboptimal	normal	normal	normal	normal	normal	normal	normal	normal	normal	normal	normal	normal	suboptimal	86.1	311
2024-05-30	Comp Detailed US	Sign & Create	A Anderson RDMS	O Olsen MD	9161467	1862674	1992-03-11	2024-07-27	present	normal	normal	normal	normal	normal	normal	normal	suboptimal	normal	normal	normal	9.2	normal	normal	normal		normal	normal	normal	3 vessel cord	normal	normal	normal	normal	normal	normal	normal	normal	normal	normal	normal	normal	normal	normal	normal	normal	normal	normal	85.6	320.1
2024-05-31	Comp Detailed US	Sign & Create	B Bronson RDMS	M Markson DO	8963559	1847484	1999-10-17	2024-09-10	present	normal	normal	normal	normal	normal	normal	normal	normal	normal	normal	normal	7.2	normal	normal	normal		normal	normal	normal	3 vessel cord	abnormal	normal	normal	normal	normal	normal	normal	normal	normal	normal	normal	normal	normal	normal	normal	normal	normal	normal	62.8	232.9
2024-05-31	Comp Detailed US	Sign & Create	D Donaldson RDMS	O Olsen MD	9859960	1863838	1990-05-01	2024-09-27	present	normal	normal	normal	normal	normal	normal	normal	normal	normal	normal	normal	7.1	normal	normal	normal		normal	normal	normal	3 vessel cord	normal	normal	normal	normal	normal	normal	normal	normal	normal	normal	normal	normal	normal	normal	normal	normal	normal	normal	55.6	210.6
2024-05-31	Comp Detailed US	Sign & Create	B Bronson RDMS	O Olsen MD	8893937	1848249	1982-08-28	2024-10-15	present	normal	normal	normal	normal	normal	normal	normal	normal	normal	normal	normal	9.2	normal	normal	normal	5	normal	normal	normal	3 vessel cord	suboptimal	suboptimal	normal	suboptimal	normal	normal	normal	suboptimal	suboptimal	normal	normal	normal	normal	normal	normal	normal	normal	normal	49	177
2024-06-01	Comp Detailed US	Sign & Create	D Donaldson RDMS	M Markson DO	8065537	1834538	1998-02-19	2024-10-26	present	normal	normal	normal	normal	normal	normal	normal	normal	normal	normal	normal	6.6	normal	normal	normal	4	normal	normal	normal	3 vessel cord	normal	normal	normal	normal	normal	normal	normal	normal	normal	normal	normal	normal	normal	normal	normal	normal	normal	normal	40.8	148.9
2024-06-01	Comp Detailed US	Sign & Create	D Donaldson RDMS	O Olsen MD	8750450	1848351	1989-12-21	2024-09-23	present	normal	normal	normal	normal	normal	normal	normal	normal	normal	normal	normal	7.5	normal	normal	normal		normal	normal	normal	3 vessel cord	normal	normal	normal	normal	normal	normal	normal	normal	normal	normal	normal	normal	normal	normal	normal	normal	normal	normal	54.3	214.1
2024-06-01	Comp Detailed US	Sign & Create	D Donaldson RDMS	M Markson DO	9552985	1836476	1994-12-05	2024-10-01	present	normal	normal	normal	normal	normal	normal	normal	normal	normal	normal	normal	7	normal	normal	normal		normal	normal	normal	3 vessel cord	normal	normal	normal	normal	normal	normal	normal	normal	normal	normal	normal	normal	normal	normal	normal	normal	normal	normal	55.4	203.8
2024-06-02	Comp Detailed US	Sign & Create	B Bronson RDMS	O Olsen MD	9187894	1858246	1992-05-28	2024-11-21	present	normal	normal	normal	normal	suboptimal	normal	normal	suboptimal	normal	suboptimal	normal	3.8	suboptimal	suboptimal	normal	2.1	normal	normal	normal	3 vessel cord	normal	suboptimal	suboptimal	suboptimal	normal	suboptimal	suboptimal	suboptimal	normal	normal	normal	normal	suboptimal	normal	normal	normal	normal	normal	31.8	117.4
2024-06-02	Comp Detailed US	Sign & Create	D Donaldson RDMS	M Markson DO	8380655	1847179	1983-07-31	2024-08-24	present	normal	normal	normal	normal	normal	normal	normal	normal	normal	normal	normal	10.6	normal	normal	normal		normal	normal	normal	3 vessel cord	normal	normal	normal	normal	normal	normal	normal	normal	normal	normal	normal	normal	normal	normal	normal	normal	normal	normal	74.8	280.3
2024-06-02	Comp Detailed US	Sign & Create	A Anderson RDMS	M Markson DO	8294242	1862012	2003-09-11	2024-11-17	present	normal	normal	normal	normal	normal	normal	normal	normal	normal	normal	normal	4.1	normal	normal	normal	2.3	normal	normal	normal	3 vessel cord	normal	normal	normal	normal	normal	normal	normal	normal	normal	normal	normal	normal	normal	normal	normal	normal	normal	normal	34.2	128.1
2024-06-02	Comp Detailed US	Sign & Create	B Bronson RDMS	N Nicholson MD	8233459	1837343	1989-05-30	2024-11-07	present	normal	normal	normal	normal	normal	normal	normal	suboptimal	normal	suboptimal	normal	4.2	normal	normal	normal	2.4	normal	normal	normal	single umbilical artery	normal	suboptimal	normal	normal	normal	normal	normal	suboptimal	normal	normal	normal	normal	suboptimal	normal	normal	normal	normal	normal	37.3	132.8
2024-06-03	Comp Detailed US	Sign & Create	B Bronson RDMS	O Olsen MD	9433129	1868420	1985-11-06	2024-11-06	present	normal	normal	normal	normal	normal	normal	normal	suboptimal	normal	normal	normal	6.7	normal	normal	normal	3.5	normal	normal	normal	3 vessel cord	normal	suboptimal	normal	normal	normal	normal	normal	normal	normal	normal	normal	normal	normal	normal	normal	normal	normal	normal	35.1	138.4
2024-06-03	Comp Detailed US	Sign & Create	F Fredrickson RDMS	M Markson DO	9448695	1868317	1983-04-21	2024-11-24	present	normal	normal	normal	normal	suboptimal	suboptimal	suboptimal	suboptimal	normal	suboptimal	normal	5.5	suboptimal	suboptimal	normal		normal	normal	normal	3 vessel cord	normal	normal	normal	normal	normal	normal	normal	normal	normal	normal	normal	normal	suboptimal	normal	normal	normal	normal	suboptimal	35.6	130.1
2024-06-04	Comp Detailed US	Sign & Create	F Fredrickson RDMS	M Markson DO	9834527	1862114	1992-09-08	2024-10-24	present	normal	normal	normal	normal	normal	normal	normal	normal	normal	normal	normal	5.9	normal	normal	normal	3.6	normal	normal	normal	3 vessel cord	normal	normal	normal	normal	normal	normal	normal	normal	normal	normal	normal	normal	normal	normal	normal	normal	normal	normal	45.6	170.9
2024-06-04	Comp Detailed US	Sign & Create	F Fredrickson RDMS	O Olsen MD	9388703	1871018	1993-05-25	2024-09-07	present	normal	normal	normal	normal	normal	normal	normal	normal	normal	normal	normal	8.8	normal	normal	normal		normal	normal	normal	3 vessel cord	normal	normal	normal	normal	normal	normal	normal	normal	normal	normal	normal	normal	normal	normal	normal	normal	normal	normal	69.5	243.9
2024-06-04	Comp Detailed US	Sign & Create	F Fredrickson RDMS	O Olsen MD	9407023	1849320	1992-02-07	2024-09-27	present	normal	normal	normal	normal	normal	normal	normal	normal	normal	normal	normal	8.1	normal	normal	normal		normal	normal	normal	3 vessel cord	normal	normal	normal	normal	normal	normal	normal	normal	normal	normal	normal	normal	normal	normal	normal	normal	normal	normal	61.8	231
2024-06-04	Comp Detailed US	Sign & Create	D Donaldson RDMS	M Markson DO	9827890	1862165	1999-10-10	2024-10-22	present	normal	normal	normal	normal	normal	normal	normal	normal	normal	normal	normal	6.3	normal	normal	normal	2.5	normal	normal	normal	3 vessel cord	normal	normal	normal	normal	normal	normal	normal	normal	normal	normal	normal	normal	normal	normal	normal	normal	normal	normal	44.4	164.1
2024-06-04	Comp Detailed US	Sign & Create	F Fredrickson RDMS	O Olsen MD	8522755	1862776	1985-04-18	2024-10-16	present	normal	normal	normal	normal	normal	normal	normal	normal	suboptimal	normal	normal		suboptimal	suboptimal	normal	3.6	normal	normal	normal	3 vessel cord	normal	normal	normal	normal	suboptimal	suboptimal	suboptimal	normal	suboptimal	normal	normal	normal	normal	normal	normal	normal	normal	normal	45.8	175.2
2024-06-04	Comp Detailed US	Sign & Create	F Fredrickson RDMS	M Markson DO	8995692	1857532	1980-10-05	2024-10-23	present	normal	normal	normal	normal	normal	normal	normal	normal	normal	normal	abnormal		normal	normal	normal	47	normal	normal	normal	3 vessel cord	normal	normal	normal	normal	suboptimal	normal	normal	normal	normal	normal	normal	normal	normal	normal	normal	normal	normal	normal	42.5	167
2024-06-04	Comp Detailed US	Sign & Create	F Fredrickson RDMS	O Olsen MD	8844393	1862471	1995-07-05	2024-08-29	present	normal	normal	normal	normal	normal	normal	normal	normal	normal	normal	normal	8.3	normal	normal	normal		normal	normal	normal	3 vessel cord	normal	normal	normal	normal	normal	normal	normal	normal	normal	normal	normal	normal	normal	normal	normal	normal	normal	normal	70.8	261.5
2024-06-05	Comp Detailed US	Sign & Create	F Fredrickson RDMS	R Richardson MD	8897849	1852734	1994-06-16	2024-10-22	present	normal	normal	normal	normal	normal	normal	normal	normal	normal	normal	normal	6	normal	normal	normal	4.6	normal	normal	normal	3 vessel cord	normal	normal	normal	normal	normal	normal	normal	normal	normal	normal	normal	normal	normal	normal	normal	normal	normal	normal	49.6	180.7
2024-06-05	Comp Detailed US	Sign & Create	A Anderson RDMS	M Markson DO	9450251	1871732	1992-03-28	2024-07-30	present	normal	normal	normal	normal	suboptimal	suboptimal	normal	normal	normal	normal	normal	9	normal	normal	normal		normal	normal	normal	3 vessel cord	normal	normal	normal	normal	normal	normal	normal	normal	normal	normal	normal	normal	normal	normal	normal	normal	normal	normal	83.8	319.7
2024-06-05	Comp Detailed US	Sign & Create	F Fredrickson RDMS	O Olsen MD	9150301	1868624	1988-05-10	2024-07-11	present	normal	normal	normal	normal	normal	normal	normal	normal	normal	normal	normal	8.8	normal	normal	normal		normal	normal	normal	3 vessel cord	normal	normal	normal	normal	normal	normal	normal	normal	normal	suboptimal	suboptimal	suboptimal	suboptimal	normal	normal	normal	normal	normal	83.2	307.8
2024-06-05	Comp Detailed US	Sign & Create	B Bronson RDMS	O Olsen MD	9550762	1858756	2000-07-30	2024-11-07	present	normal	normal	normal	normal	normal	normal	normal	suboptimal	normal	normal	normal	4.3	normal	normal	normal	3	normal	normal	normal	3 vessel cord	normal	normal	normal	suboptimal	normal	normal	normal	normal	suboptimal	normal	normal	normal	suboptimal	normal	normal	normal	normal	normal	42.4	148.9
2024-06-06	Comp Detailed US	Sign & Create	B Bronson RDMS	O Olsen MD	9673923	1881268	2004-07-13	2024-08-02	present	normal	normal	normal	normal	normal	normal	normal	normal	normal	normal	normal		normal	normal	normal		normal	normal	normal	3 vessel cord	normal	normal	normal	normal	normal	normal	normal	normal	normal	normal	normal	normal	normal	normal	normal	normal	normal	normal	82.5	290.7
2024-06-06	Comp Detailed US	Sign & Create	B Bronson RDMS	P Pearson DO	8339632	1872089	2000-10-18	2024-11-07	present	normal	normal	normal	normal	suboptimal	normal	suboptimal	suboptimal	suboptimal	suboptimal	normal	6	normal	normal	normal	4.7	normal	normal	normal	3 vessel cord	normal	normal	normal	normal	normal	normal	normal	normal	normal	suboptimal	suboptimal	suboptimal	suboptimal	normal	normal	normal	normal	normal	43.1	153.5
2024-06-06	Comp Detailed US	Revised Report	D Donaldson RDMS	M Markson DO	9340883	1862063	1987-02-14	2024-10-29	present	normal	normal	normal	normal	normal	normal	normal	normal	normal	normal	normal	6.2	normal	normal	normal	3.5	normal	normal	normal	3 vessel cord	normal	normal	normal	normal	normal	normal	normal	normal	normal	normal	normal	normal	normal	normal	normal	normal	normal	normal	47	172.6
2024-06-06	Comp Detailed US	Sign & Create	A Anderson RDMS	O Olsen MD	8236293	1861300	1992-11-12	2024-10-25	present	normal	normal	normal	normal	normal	normal	normal	normal	suboptimal	normal	normal	5.1	normal	normal	normal	3.8	suboptimal	normal	normal	3 vessel cord	normal	suboptimal	suboptimal	suboptimal	normal	suboptimal	suboptimal	suboptimal	suboptimal	normal	normal	normal	normal	normal	normal	suboptimal	suboptimal	normal	44.9	167.3
2024-06-06	Comp Detailed US	Sign & Create	D Donaldson RDMS	O Olsen MD	9781285	1851714	1992-04-23	2024-10-17	present	normal	normal	normal	normal	normal	normal	normal	normal	normal	normal	normal	6.2	normal	normal	normal	2.8	normal	normal	normal	3 vessel cord	normal	normal	normal	normal	normal	normal	normal	normal	normal	normal	normal	normal	normal	normal	normal	normal	normal	normal	50	191.9
2024-06-06	Comp Detailed US	Sign & Create	A Anderson RDMS	O Olsen MD	9026211	1859623	2003-03-19	2024-11-14	present	normal	normal	normal	normal	normal	normal	normal	suboptimal	normal	normal	normal		normal	normal	normal	3.1	normal	normal	normal	3 vessel cord	normal	suboptimal	suboptimal	normal	normal	normal	normal	normal	normal	normal	normal	normal	normal	normal	normal	normal	normal	normal	33.9	129
2024-06-07	Comp Detailed US	Sign & Create	F Fredrickson RDMS	M Markson DO	8481932	1859674	1995-02-19	2024-11-04	present	normal	normal	normal	normal	normal	normal	normal	suboptimal	normal	normal	normal	5.8	normal	normal	normal	2.7	normal	normal	normal	3 vessel cord	normal	normal	normal	normal	normal	normal	normal	normal	normal	suboptimal	suboptimal	normal	normal	normal	normal	normal	normal	normal	43.7	158.9
2024-06-07	Comp Detailed US	Sign & Create	A Anderson RDMS	O Olsen MD	8447197	1852224	1984-09-11	2024-11-17	present	normal	normal	normal	normal	suboptimal	suboptimal	suboptimal	suboptimal	normal	suboptimal	suboptimal	5.3	suboptimal	suboptimal	normal		normal	normal	normal	3 vessel cord	suboptimal	suboptimal	suboptimal	suboptimal	suboptimal	suboptimal	suboptimal	suboptimal	normal	suboptimal	suboptimal	suboptimal	suboptimal	suboptimal	normal	normal	normal	normal	31.2	116.4
2024-06-08	Comp Detailed US	Sign & Create	D Donaldson RDMS	P Pearson DO	9718434	1890383	1985-08-26	2024-11-02	present	normal	normal	normal	normal	normal	normal	normal	normal	suboptimal	normal	normal		normal	normal	normal	3	normal	normal	normal	3 vessel cord	normal	normal	normal	normal	normal	normal	normal	normal	suboptimal	normal	normal	normal	normal	normal	normal	normal	normal	normal	45	177.6
2024-06-08	Comp Detailed US	Sign & Create	F Fredrickson RDMS	P Pearson DO	8508423	1871426	1998-08-04	2024-11-02	present	normal	normal	normal	normal	normal	normal	normal	normal	normal	normal	normal	5.3	normal	normal	normal	3.7	normal	normal	normal	3 vessel cord	normal	normal	normal	normal	normal	normal	normal	normal	normal	normal	normal	normal	normal	normal	normal	normal	normal	normal	45.8	170
2024-06-08	Comp Detailed US	Sign & Create	D Donaldson RDMS	O Olsen MD	8464148	1866379	1998-06-20	2024-09-26	present	normal	normal	normal	normal	normal	normal	normal	normal	normal	normal	normal	8.6	normal	normal	normal		normal	normal	normal	3 vessel cord	normal	normal	normal	normal	normal	normal	normal	normal	normal	normal	normal	normal	normal	normal	normal	normal	normal	normal	59	223.2
2024-06-09	Comp Detailed US	Sign & Create	B Bronson RDMS	P Pearson DO	8953401	1871834	1989-02-06	2024-11-06	present	normal	normal	normal	normal	normal	normal	normal	normal	normal	normal	normal	6.3	normal	normal	normal	2.9	normal	normal	normal	3 vessel cord	normal	suboptimal	normal	suboptimal	suboptimal	normal	normal	normal	suboptimal	normal	normal	normal	normal	normal	normal	normal	normal	normal	40.2	149.3
2024-06-09	Comp Detailed US	Sign & Create	D Donaldson RDMS	M Markson DO	8862714	1882335	1996-11-05	2024-10-08	present	normal	normal	normal	normal	normal	normal	normal	normal	normal	normal	normal	7.9	normal	normal	normal		normal	normal	normal	3 vessel cord	normal	normal	normal	normal	normal	normal	normal	normal	normal	normal	normal	normal	normal	normal	normal	normal	normal	normal	46	184.2
2024-06-10	Comp Detailed US	Sign & Create	B Bronson RDMS	O Olsen MD	9322546	1852989	1997-02-12	2024-10-19	present	normal	normal	normal	normal	normal	normal	normal	suboptimal	suboptimal	normal	normal	8.2	normal	normal	normal	5	normal	normal	normal	3 vessel cord	normal	suboptimal	normal	suboptimal	normal	normal	normal	normal	normal	normal	normal	normal	normal	normal	normal	normal	normal	normal	45.6	184.2
2024-06-10	Comp Detailed US	Sign & Create	A Anderson RDMS	P Pearson DO	9884726	1882589	1985-04-05	2024-10-05	present	normal	normal	normal	normal	normal	normal	normal	normal	normal	normal	normal	8.5	normal	normal	normal	4.2	normal	normal	normal	3 vessel cord	normal	normal	normal	normal	suboptimal	suboptimal	suboptimal	normal	normal	normal	normal	normal	normal	normal	normal	normal	normal	normal	56.8	220.7
2024-06-10	Comp Detailed US	Sign & Create	B Bronson RDMS	O Olsen MD	8097082	1867960	1992-03-06	2024-10-21	present	normal	normal	normal	normal	normal	normal	normal	normal	normal	normal	normal	6.6	normal	normal	normal	4	normal	normal	normal	3 vessel cord	normal	normal	normal	normal	normal	normal	normal	normal	normal	normal	normal	normal	normal	normal	normal	normal	normal	normal	46.4	174.5
2024-06-11	Comp Detailed US	Sign & Create	D Donaldson RDMS	M Markson DO	9529968	1890891	1987-10-31	2024-10-01	present	normal	normal	normal	normal	normal	normal	normal	normal	normal	normal	normal	8.2	normal	normal	normal		normal	normal	normal	3 vessel cord	normal	normal	normal	normal	normal	normal	normal	normal	normal	normal	normal	normal	normal	normal	normal	normal	normal	normal	60.1	229
2024-06-12	Comp Detailed US	Sign & Create	A Anderson RDMS	P Pearson DO	9354222	1875555	1987-06-06	2024-10-30	present	normal	normal	normal	normal	normal	normal	normal	normal	normal	normal	normal	5.9	normal	normal	normal	3.6	normal	normal	normal	3 vessel cord	normal	normal	normal	normal	normal	normal	normal	normal	normal	normal	normal	normal	normal	normal	normal	normal	normal	normal	44.9	169.2
2024-06-12	Comp Detailed US	Sign & Create	A Anderson RDMS	O Olsen MD	9792081	1879989	1987-09-19	2024-08-09	present	normal	normal	normal	normal	normal	normal	normal	normal	normal	normal	normal	10.2	normal	normal	normal		normal	normal	normal	3 vessel cord	normal	normal	normal	normal	normal	normal	normal	normal	normal	normal	normal	normal	normal	normal	normal	normal	normal	normal	81.9	294
2024-06-12	Comp Detailed US	Sign & Create	B Bronson RDMS	P Pearson DO	8748617	1875708	1985-11-14	2024-11-08	present	normal	normal	normal	normal	normal	normal	normal	suboptimal	normal	suboptimal	normal	6.6	normal	normal	normal	2	normal	normal	normal	3 vessel cord	normal	suboptimal	suboptimal	normal	suboptimal	normal	normal	suboptimal	suboptimal	normal	normal	normal	normal	normal	normal	normal	normal	suboptimal	42.2	153.8
2024-06-13	Comp Detailed US	Sign & Create	D Donaldson RDMS	P Pearson DO	8106773	1897972	1996-07-27	2024-08-20	present	normal	normal	normal	normal	normal	normal	normal	normal	normal	normal	normal	9.2	normal	normal	normal		normal	normal	normal	3 vessel cord	normal	normal	normal	normal	normal	normal	normal	normal	normal	normal	normal	normal	normal	normal	normal	normal	normal	normal	69.8	271.9
2024-06-13	Comp Detailed US	Sign & Create	B Bronson RDMS	P Pearson DO	9385702	1874688	2001-03-06	2024-10-26	present	normal	normal	normal	normal	normal	normal	normal	normal	normal	normal	normal	7	normal	normal	normal	6.7	normal	normal	normal	3 vessel cord	normal	normal	normal	normal	normal	normal	normal	normal	normal	normal	normal	normal	normal	normal	normal	normal	normal	normal	48.1	178.7
2024-06-14	Comp Detailed US	Sign & Create	B Bronson RDMS	P Pearson DO	9358769	1875096	2004-01-28	2024-10-30	present	normal	normal	normal	normal	normal	normal	normal	normal	normal	normal	normal	6.6	normal	normal	normal	4.3	normal	normal	normal	3 vessel cord	normal	normal	normal	normal	normal	normal	normal	normal	normal	normal	normal	normal	normal	normal	normal	normal	normal	normal	41.5	156.3
2024-06-14	Comp Detailed US	Sign & Create	B Bronson RDMS	P Pearson DO	8696601	1883354	1996-05-25	2024-06-25	present	normal	normal	normal	normal	normal	normal	normal	normal	normal	normal	normal	14.7	suboptimal	suboptimal	normal		normal	normal	normal	3 vessel cord	normal	normal	normal	normal	normal	normal	normal	normal	normal	normal	normal	normal	normal	normal	normal	normal	normal	suboptimal	89.7	333.9
2024-06-14	Comp Detailed US	Sign & Create	D Donaldson RDMS	P Pearson DO	8998351	1884576	1986-06-05	2024-08-12	present	normal	normal	normal	normal	normal	normal	normal	normal	normal	normal	normal	8.4	normal	normal	normal		normal	normal	normal	3 vessel cord	normal	normal	normal	normal	normal	normal	normal	normal	normal	normal	normal	normal	normal	normal	normal	normal	normal	normal	76.8	293.4
2024-06-15	Comp Detailed US	Sign & Create	A Anderson RDMS	P Pearson DO	8204255	1879582	1984-10-25	2024-11-03	present	normal	normal	normal	normal	normal	normal	normal	normal	suboptimal	normal	normal	5.2	normal	normal	normal	4.3	normal	normal	normal	3 vessel cord	normal	normal	normal	normal	normal	normal	normal	normal	normal	normal	normal	normal	normal	normal	normal	normal	normal	normal	45.6	175.2
2024-06-16	Comp Detailed US	Sign & Create	F Fredrickson RDMS	M Markson DO	8998549	1873160	1989-07-09	2024-08-15	present	normal	normal	normal	normal	normal	normal	normal	normal	normal	normal	normal	10.7	normal	normal	normal		normal	normal	normal	3 vessel cord	normal	normal	normal	normal	normal	normal	normal	normal	normal	normal	normal	normal	normal	normal	normal	normal	normal	normal	68.2	272.9
2024-06-16	Comp Detailed US	Sign & Create	B Bronson RDMS	M Markson DO	8122791	1891093	1993-02-09	2024-11-11	present	normal	normal	normal	normal	normal	normal	normal	normal	normal	normal	normal	7	normal	normal	normal	3.6	normal	normal	normal	3 vessel cord	normal	normal	normal	normal	normal	normal	normal	suboptimal	normal	normal	normal	normal	suboptimal	normal	normal	normal	normal	normal	42.6	171.6
2024-06-16	Comp Detailed US	Sign & Create	D Donaldson RDMS	P Pearson DO	8407294	1905006	1992-03-12	2024-08-11	present	normal	normal	normal	normal	normal	normal	normal	normal	normal	normal	normal	11.2	normal	normal	normal		normal	normal	normal	3 vessel cord	normal	normal	normal	suboptimal	suboptimal	normal	normal	normal	normal	normal	normal	normal	normal	normal	normal	normal	normal	suboptimal	82.1	305.6
2024-06-16	Comp Detailed US	Sign & Create	D Donaldson RDMS	P Pearson DO	9614842	1902614	2001-02-14	2024-10-10	present	normal	normal	normal	normal	normal	normal	normal	normal	normal	normal	normal		normal	normal	normal		normal	normal	normal	3 vessel cord	normal	normal	normal	normal	normal	normal	normal	normal	normal	normal	normal	normal	normal	normal	normal	normal	normal	normal	59.7	219.9
2024-06-16	Comp Detailed US	Sign & Create	F Fredrickson RDMS	M Markson DO	8136562	1882844	1993-07-17	2024-10-18	present	normal	normal	normal	normal	normal	normal	normal	normal	normal	normal	normal	6	normal	normal	normal	4.4	normal	normal	normal	3 vessel cord	normal	normal	normal	normal	normal	normal	normal	normal	normal	normal	normal	normal	normal	normal	normal	normal	normal	normal	56	192
2024-06-18	Comp Detailed US	Revised Report	B Bronson RDMS	P Pearson DO	9131864	1906331	1985-11-20	2024-11-13	present	normal	normal	normal	normal	normal	normal	normal	normal	normal	normal	normal	5.3	normal	normal	normal	5.5	normal	normal	normal	3 vessel cord	normal	normal	normal	normal	normal	normal	normal	normal	normal	normal	normal	normal	normal	normal	normal	normal	normal	normal	43.6	159.7
2024-06-22	Comp Detailed US	Sign & Create	B Bronson RDMS	M Markson DO	9668989	1919953	1985-01-06	2024-08-08	present	normal	normal	normal	normal	normal	normal	normal	normal	normal	normal	normal	11.3	normal	normal	normal		normal	normal	normal	3 vessel cord	normal	suboptimal	suboptimal	suboptimal	normal	normal	normal	suboptimal	normal	normal	normal	normal	normal	normal	normal	normal	normal	suboptimal	87.8	309
2024-06-22	Comp Detailed US	Revised Report	B Bronson RDMS	P Pearson DO	9525599	1914996	1995-09-20	2024-11-08	present	normal	normal	normal	normal	normal	normal	normal	normal	normal	normal	normal	4.9	normal	normal	normal	4.1	normal	normal	normal	3 vessel cord	normal	normal	normal	normal	normal	normal	normal	normal	normal	normal	normal	normal	normal	normal	normal	normal	normal	normal	47.7	175.3
2024-06-23	Comp Detailed US	Sign & Create	F Fredrickson RDMS	M Markson DO	9214341	1913164	1985-03-26	2024-11-27	present	normal	normal	normal	normal	normal	normal	normal	normal	normal	normal	normal		normal	normal	normal	2.9	normal	normal	normal	3 vessel cord	normal	normal	normal	normal	normal	normal	normal	normal	normal	normal	normal	normal	normal	normal	normal	normal	normal	normal	38.5	146.2
2024-06-23	Comp Detailed US	Sign & Create	B Bronson RDMS	R Richardson MD	8090901	1931773	1995-09-10	2024-11-06	present	normal	normal	normal	normal	normal	normal	normal	normal	normal	normal	normal		normal	normal	normal	3.8	normal	normal	normal	3 vessel cord	abnormal	normal	normal	normal	normal	normal	normal	normal	normal	suboptimal	suboptimal	suboptimal	suboptimal	normal	normal	normal	normal	normal	48	182.4
2024-06-23	Comp Detailed US	Sign & Create	F Fredrickson RDMS	N Nicholson MD	9849385	1911685	1988-06-11	2024-11-06	present	normal	normal	normal	normal	normal	normal	normal	normal	normal	normal	normal	4.8	normal	normal	normal	4.3	normal	normal	normal	3 vessel cord	normal	normal	normal	normal	normal	normal	normal	normal	normal	normal	normal	normal	normal	normal	normal	normal	normal	normal	49.7	190.1
2024-06-24	Comp Detailed US	Sign & Create	D Donaldson RDMS	N Nicholson MD	8423865	1910206	1991-01-07	2024-08-11	present	normal	normal	normal	normal	normal	normal	normal	normal	normal	normal	normal	9	normal	normal	normal		normal	normal	normal	3 vessel cord	normal	normal	normal	normal	normal	normal	normal	normal	normal	normal	normal	normal	normal	normal	normal	normal	normal	normal	83.9	314.4
2024-06-25	Comp Detailed US	Sign & Create	B Bronson RDMS	N Nicholson MD	8477880	1909238	1984-06-28	2024-09-24	present	normal	normal	normal	normal	normal	normal	normal	normal	normal	normal	normal	7.4	normal	normal	normal		normal	normal	normal	3 vessel cord	normal	normal	normal	normal	normal	normal	normal	normal	normal	normal	normal	normal	normal	normal	normal	normal	normal	normal	66.1	238
2024-06-26	Comp Detailed US	Sign & Create	B Bronson RDMS	M Markson DO	8200425	1909850	2001-02-26	2024-11-08	present	normal	normal	normal	normal	normal	normal	normal	normal	normal	normal	normal	6.4	normal	normal	normal	3.4	normal	normal	normal	3 vessel cord	normal	normal	normal	normal	normal	normal	normal	normal	normal	normal	normal	normal	normal	normal	normal	normal	normal	normal	48.3	176.3
2024-06-27	Comp Detailed US	Sign & Create	D Donaldson RDMS	N Nicholson MD	8960961	1894967	1994-11-01	2024-11-04	present	normal	normal	normal	normal	normal	normal	normal	normal	normal	normal	normal	6	normal	normal	normal		normal	normal	normal	3 vessel cord	normal	normal	normal	normal	normal	normal	normal	normal	normal	normal	normal	normal	normal	normal	normal	normal	normal	normal	49.7	187.8
2024-06-27	Comp Detailed US	Sign & Create	D Donaldson RDMS	N Nicholson MD	8484930	1911430	1983-12-18	2024-10-03	present	normal	normal	normal	normal	normal	normal	normal	normal	normal	normal	normal	8.1	normal	normal	normal		normal	normal	normal	3 vessel cord	normal	normal	normal	normal	normal	normal	normal	normal	normal	normal	normal	normal	normal	normal	normal	normal	normal	normal	65.9	241.7
2024-06-27	Comp Detailed US	Sign & Create	F Fredrickson RDMS	L Larson MD	8504945	1937167	1992-01-09	2024-10-21	present	normal	normal	normal	normal	normal	normal	normal	normal	normal	normal	normal	7.6	normal	normal	normal		normal	normal	normal	3 vessel cord	normal	normal	normal	normal	normal	normal	normal	normal	normal	normal	normal	normal	normal	normal	normal	normal	normal	normal	54.8	217.4
2024-06-27	Comp Detailed US	Sign & Create	F Fredrickson RDMS	R Richardson MD	9482157	1927187	1983-11-13	2024-11-22	present	normal	normal	normal	normal	normal	normal	normal	suboptimal	normal	normal	normal	5.7	normal	normal	normal	3.5	normal	normal	normal	3 vessel cord	normal	normal	normal	normal	normal	normal	normal	normal	normal	normal	normal	normal	normal	normal	normal	normal	normal	normal	40.1	157.8
2024-06-29	Comp Detailed US	Sign & Create	B Bronson RDMS	N Nicholson MD	9076139	1932232	1985-07-22	2024-11-17	present	normal	normal	normal	normal	normal	normal	normal	normal	normal	normal	normal	7.3	normal	normal	normal	4.5	normal	normal	normal	3 vessel cord	normal	normal	normal	normal	normal	normal	normal	normal	normal	normal	normal	normal	normal	normal	normal	normal	normal	normal	43.4	170.4
2024-06-29	Comp Detailed US	Sign & Create	D Donaldson RDMS	N Nicholson MD	8616896	1935691	2000-05-01	2024-08-13	present	normal	normal	normal	normal	normal	normal	normal	normal	suboptimal	suboptimal	suboptimal		suboptimal	suboptimal	normal		normal	normal	normal	3 vessel cord	normal	normal	normal	normal	normal	normal	normal	normal	normal	normal	normal	normal	normal	normal	normal	normal	normal	normal	79.1	294.7
2024-06-30	Comp Detailed US	Sign & Create	D Donaldson RDMS	N Nicholson MD	8246974	1920412	1984-08-27	2024-08-11	present	normal	normal	normal	normal	normal	normal	normal	normal	normal	normal	normal	10.1	normal	normal	normal		normal	normal	normal	3 vessel cord	normal	normal	normal	normal	normal	normal	normal	normal	normal	normal	normal	normal	normal	normal	normal	normal	normal	normal	83.1	310.9
2024-06-30	Comp Detailed US	Sign & Create	B Bronson RDMS	M Markson DO	8410307	1944969	1988-09-28	2024-09-06	present	normal	normal	normal	normal	suboptimal	normal	suboptimal	normal	normal	normal	normal		suboptimal	suboptimal	normal		normal	normal	normal	3 vessel cord	normal	normal	suboptimal	abnormal	suboptimal	normal	normal	normal	normal	normal	normal	normal	normal	normal	normal	normal	normal	suboptimal	75.3	289.7
2024-07-01	Comp Detailed US	Sign & Create	F Fredrickson RDMS	R Richardson MD	9032940	1931619	1996-03-08	2024-07-13	present	normal	normal	normal	normal	suboptimal	suboptimal	suboptimal	normal	normal	normal	normal	11.2	normal	normal	suboptimal		normal	normal	normal	3 vessel cord	normal	normal	suboptimal	normal	suboptimal	normal	normal	normal	suboptimal	normal	normal	normal	normal	normal	normal	normal	normal	suboptimal	96.2	349.2
2024-07-02	Comp Detailed US	Sign & Create	B Bronson RDMS	M Markson DO	8089476	1936098	1991-01-30	2024-08-18	present	normal	normal	normal	normal	normal	normal	normal	normal	normal	normal	normal		normal	normal	normal		normal	normal	normal	3 vessel cord	normal	normal	normal	normal	suboptimal	normal	normal	normal	suboptimal	normal	normal	normal	normal	normal	normal	normal	normal	suboptimal	90.4	329.8
2024-07-02	Comp Detailed US	Revised Report	B Bronson RDMS	M Markson DO	8988545	1932487	1996-03-29	2024-10-10	present	normal	normal	normal	normal	normal	normal	normal	normal	normal	normal	normal	7.3	normal	normal	normal	5.5	normal	normal	normal	3 vessel cord	normal	normal	normal	normal	normal	normal	normal	normal	normal	normal	normal	normal	normal	normal	normal	normal	normal	normal	60.9	223.6
2024-07-02	Comp Detailed US	Sign & Create	F Fredrickson RDMS	M Markson DO	8609523	1933453	1994-05-25	2024-11-30	present	normal	normal	normal	normal	normal	normal	normal	normal	normal	suboptimal	normal	5.1	suboptimal	suboptimal	normal	3.3	suboptimal	normal	normal	3 vessel cord	normal	normal	normal	suboptimal	suboptimal	normal	normal	suboptimal	normal	normal	normal	normal	normal	normal	normal	normal	normal	normal	38.6	144
2024-07-03	Comp Detailed US	Sign & Create	B Bronson RDMS	L Larson MD	9575117	1937422	1989-01-08	2024-09-08	present	normal	normal	normal	normal	normal	normal	normal	normal	normal	normal	normal		normal	normal	normal		normal	normal	normal	3 vessel cord	normal	normal	normal	suboptimal	normal	normal	normal	normal	normal	normal	normal	normal	normal	normal	normal	normal	normal	normal	78	275.6
2024-07-03	Comp Detailed US	Sign & Create	B Bronson RDMS	L Larson MD	8132055	1953887	1991-12-10	2024-10-09	present	normal	normal	normal	normal	normal	normal	normal	normal	normal	normal	normal	10.6	normal	normal	normal		normal	normal	normal	3 vessel cord	normal	normal	normal	normal	normal	normal	normal	normal	normal	normal	normal	normal	normal	normal	normal	normal	normal	normal	64.8	236.7
2024-07-03	Comp Detailed US	Sign & Create	F Fredrickson RDMS	M Markson DO	9537618	1945935	2004-10-19	2024-10-03	present	normal	normal	normal	normal	normal	normal	normal	normal	normal	normal	normal	9.5	normal	normal	normal		normal	normal	normal	2 vessel cord	normal	normal	normal	normal	normal	normal	normal	normal	normal	normal	normal	normal	normal	normal	normal	normal	normal	normal	63.1	241.7
2024-07-03	Comp Detailed US	Sign & Create	F Fredrickson RDMS	M Markson DO	8474869	1936251	1982-10-24	2024-09-04	present	normal	normal	normal	normal	normal	normal	normal	normal	normal	normal	normal	11.5	normal	normal	normal		normal	normal	normal	3 vessel cord	normal	normal	normal	normal	normal	normal	normal	normal	normal	normal	normal	normal	normal	normal	normal	normal	normal	normal	81.6	288.4
2024-07-04	Comp Detailed US	Sign & Create	F Fredrickson RDMS	L Larson MD	9871004	1924951	1992-11-25	2024-12-14	present	normal	normal	normal	normal	normal	normal	normal	normal	normal	normal	normal	4.1	normal	normal	normal	3.4	normal	normal	normal	3 vessel cord	normal	normal	normal	normal	normal	normal	normal	normal	normal	normal	normal	normal	normal	normal	normal	normal	normal	normal	39.3	140.3
2024-07-04	Comp Detailed US	Sign & Create	D Donaldson RDMS	L Larson MD	8122246	1923421	1987-09-18	2024-11-30	present	normal	normal	normal	normal	normal	normal	normal	suboptimal	normal	normal	normal		suboptimal	suboptimal	normal	4.4	normal	normal	normal	3 vessel cord	normal	normal	suboptimal	suboptimal	normal	normal	normal	suboptimal	normal	normal	normal	normal	normal	normal	normal	normal	normal	normal	43.1	157.1
2024-07-04	Comp Detailed US	Sign & Create	D Donaldson RDMS	M Markson DO	9525882	1936812	1993-06-11	2024-09-08	present	normal	normal	normal	normal	normal	normal	normal	normal	normal	normal	normal	8.8	normal	normal	normal		normal	normal	normal	3 vessel cord	normal	normal	normal	normal	normal	normal	normal	normal	normal	normal	normal	normal	normal	normal	normal	normal	normal	normal	71.1	270.8
2024-07-04	Comp Detailed US	Sign & Create	D Donaldson RDMS	R Richardson MD	9007050	1938391	1978-11-23	2024-12-22	present	normal	normal	normal	normal	normal	normal	normal	suboptimal	normal	suboptimal	suboptimal	4.2	normal	normal	normal	1.9	normal	normal	normal	3 vessel cord	normal	normal	normal	normal	normal	normal	normal	normal	normal	normal	normal	normal	normal	normal	normal	normal	normal	normal	33.5	122.6
2024-07-05	Comp Detailed US	Sign & Create	D Donaldson RDMS	R Richardson MD	9700264	1956127	1990-01-26	2024-12-08	present	normal	normal	normal	normal	normal	normal	normal	normal	normal	normal	normal	5.8	normal	normal	normal	4.1	normal	normal	normal	3 vessel cord	normal	normal	normal	suboptimal	normal	normal	normal	normal	normal	normal	normal	normal	normal	normal	normal	normal	normal	normal	38.7	146.7
2024-07-05	Comp Detailed US	Sign & Create	F Fredrickson RDMS	L Larson MD	8944948	1946394	1986-09-09	2024-12-05	present	normal	normal	normal	normal	normal	normal	normal	normal	normal	normal	normal	5.6	normal	normal	normal	3.5	normal	normal	normal	3 vessel cord	normal	normal	normal	normal	normal	normal	normal	normal	normal	normal	normal	normal	normal	normal	normal	normal	normal	normal	42.6	159.7
2024-07-05	Comp Detailed US	Sign & Create	F Fredrickson RDMS	R Richardson MD	8736419	1923625	1993-10-08	2024-07-29	present	normal	normal	normal	normal	normal	normal	normal	normal	normal	suboptimal	normal	9.4	suboptimal	suboptimal	normal		normal	normal	normal	3 vessel cord	normal	normal	normal	normal	normal	normal	normal	normal	normal	normal	normal	normal	normal	normal	normal	normal	normal	suboptimal	88.7	341.4
2024-07-05	Comp Detailed US	Sign & Create	D Donaldson RDMS	L Larson MD	8970326	1922809	1998-12-07	2024-10-19	present	normal	normal	normal	normal	normal	normal	normal	normal	normal	normal	normal	6.4	normal	normal	normal		normal	normal	normal	3 vessel cord	normal	normal	normal	normal	normal	normal	normal	normal	normal	normal	normal	normal	normal	normal	normal	normal	normal	normal	60.3	222.2
2024-07-06	Comp Detailed US	Sign & Create	D Donaldson RDMS	M Markson DO	8521397	1942113	1995-01-08	2024-10-18	present	normal	normal	normal	normal	normal	normal	normal	normal	normal	normal	normal	7.2	normal	normal	normal		normal	normal	normal	3 vessel cord	normal	normal	normal	normal	normal	normal	normal	normal	normal	normal	normal	normal	normal	normal	normal	normal	normal	normal	61.4	225.8
2024-07-06	Comp Detailed US	Sign & Create	F Fredrickson RDMS	L Larson MD	8474907	1946037	1996-03-19	2024-10-30	present	normal	normal	normal	normal	normal	normal	normal	normal	normal	normal	normal	7.3	normal	normal	normal		normal	normal	normal	3 vessel cord	normal	normal	normal	normal	normal	normal	normal	normal	normal	normal	normal	normal	normal	normal	normal	normal	normal	normal	55.5	218.4
2024-07-06	Comp Detailed US	Sign & Create	B Bronson RDMS	R Richardson MD	8487629	1945986	1985-08-13	2024-11-05	present	normal	normal	normal	normal	normal	normal	normal	normal	normal	normal	normal	8	normal	normal	normal	4.7	normal	normal	normal	3 vessel cord	normal	normal	normal	normal	normal	normal	normal	normal	normal	normal	normal	normal	normal	normal	normal	normal	normal	normal	51.7	194.9
2024-07-06	Comp Detailed US	Sign & Create	F Fredrickson RDMS	M Markson DO	8842016	1921942	1998-03-18	2024-08-11	present	normal	normal	normal	normal	normal	normal	normal	normal	normal	normal	normal	10.2	normal	normal	normal		normal	normal	normal	3 vessel cord	normal	normal	normal	normal	suboptimal	normal	normal	normal	suboptimal	normal	normal	normal	normal	normal	normal	normal	normal	normal	80.6	318.5
2024-07-06	Comp Detailed US	Sign & Create	F Fredrickson RDMS	L Larson MD	8789345	1953530	1989-03-20	2024-10-07	present	normal	normal	normal	normal	suboptimal	suboptimal	suboptimal	suboptimal	normal	normal	normal	9.3	normal	normal	suboptimal		normal	normal	normal	3 vessel cord	normal	normal	normal	normal	normal	normal	normal	normal	normal	normal	normal	normal	normal	normal	normal	normal	normal	suboptimal	65.6	250.7
2024-07-07	Comp Detailed US	Sign & Create	D Donaldson RDMS	M Markson DO	8755332	1946904	2002-09-19	2024-08-28	present	normal	normal	normal	normal	normal	normal	normal	normal	normal	normal	normal	10.8	normal	normal	suboptimal		normal	normal	normal	3 vessel cord	abnormal	normal	normal	normal	normal	normal	normal	normal	normal	normal	normal	normal	normal	normal	normal	normal	normal	normal	84.1	317.4
2024-07-08	Comp Detailed US	Sign & Create	D Donaldson RDMS	L Larson MD	9505371	1939309	1999-08-15	2024-11-06	present	normal	normal	normal	normal	normal	normal	normal	normal	normal	normal	normal	6.5	normal	normal	normal		normal	normal	normal	3 vessel cord	normal	normal	normal	normal	normal	normal	normal	normal	normal	normal	normal	normal	normal	normal	normal	normal	normal	normal	55.7	204.6
2024-07-09	Comp Detailed US	Sign & Create	B Bronson RDMS	L Larson MD	9134971	1940023	1989-08-29	2024-12-03	present	normal	normal	normal	normal	normal	normal	normal	suboptimal	suboptimal	normal	suboptimal		suboptimal	suboptimal	normal	3.5	normal	normal	normal	3 vessel cord	normal	suboptimal	normal	suboptimal	suboptimal	suboptimal	suboptimal	normal	normal	normal	normal	normal	normal	normal	normal	normal	normal	normal	45.2	165.8
2024-07-10	Comp Detailed US	Sign & Create	F Fredrickson RDMS	L Larson MD	9223878	1958371	1989-06-04	2024-12-15	present	normal	normal	normal	normal	normal	normal	normal	suboptimal	normal	normal	normal	4.7	normal	normal	normal	1.9	normal	normal	normal	3 vessel cord	normal	normal	normal	normal	normal	normal	normal	normal	normal	normal	normal	normal	normal	normal	normal	normal	normal	normal	37	138.6
2024-07-10	Comp Detailed US	Sign & Create	F Fredrickson RDMS	L Larson MD	8815480	1938238	1998-01-24	2024-12-20	present	normal	normal	normal	normal	normal	normal	normal	suboptimal	normal	normal	normal	4.1	normal	normal	normal	1.9	normal	normal	normal	3 vessel cord	normal	normal	normal	normal	normal	normal	normal	normal	normal	normal	normal	normal	normal	normal	normal	normal	normal	normal	31.9	120.8
2024-07-12	Comp Detailed US	Revised Report	B Bronson RDMS	M Markson DO	8217795	1966115	2006-02-19	2024-08-30	present	normal	normal	normal	normal	normal	normal	normal	normal	suboptimal	suboptimal	suboptimal		suboptimal	suboptimal	normal	0	normal	normal	normal	3 vessel cord	normal	normal	normal	normal	normal	normal	normal	normal	normal	normal	normal	normal	normal	normal	normal	normal	normal	suboptimal	74.2	282.2
2024-07-13	Comp Detailed US	Sign & Create	B Bronson RDMS	R Richardson MD	9283518	1973055	1993-04-22	2024-10-23	present	normal	normal	normal	normal	normal	normal	normal	normal	suboptimal	normal	normal	8.8	normal	normal	normal		normal	normal	normal	3 vessel cord	normal	normal	normal	normal	normal	normal	normal	normal	normal	normal	normal	normal	normal	normal	normal	normal	normal	suboptimal	67.5	253.6
2024-07-13	Comp Detailed US	Sign & Create	D Donaldson RDMS	L Larson MD	8442020	1947465	1987-06-30	2024-11-10	present	normal	normal	normal	normal	normal	normal	normal	normal	normal	normal	normal	6.6	normal	normal	normal		normal	normal	normal	3 vessel cord	normal	normal	normal	normal	normal	normal	normal	normal	normal	normal	normal	normal	normal	normal	normal	normal	normal	normal	52.7	203.5
2024-07-13	Comp Detailed US	Sign & Create	B Bronson RDMS	M Markson DO	9435523	1939921	2002-09-09	2024-12-08	present	normal	normal	normal	normal	normal	normal	normal	normal	normal	normal	normal	5.7	normal	normal	normal	3	normal	normal	normal	3 vessel cord	normal	normal	normal	normal	normal	normal	normal	normal	normal	normal	normal	normal	normal	normal	normal	normal	normal	normal	43.1	157.8
2024-07-13	Comp Detailed US	Sign & Create	D Donaldson RDMS	M Markson DO	9046242	1961734	1993-03-22	2024-12-04	present	normal	normal	normal	normal	normal	normal	normal	normal	normal	normal	normal	5.9	normal	normal	normal	3.1	normal	normal	normal	3 vessel cord	normal	normal	normal	normal	normal	normal	normal	normal	normal	normal	normal	normal	normal	normal	normal	normal	normal	normal	44.6	165.2
2024-07-14	Comp Detailed US	Sign & Create	F Fredrickson RDMS	O Olsen MD	9566015	1973871	1985-04-21	2024-12-06	present	normal	normal	normal	normal	normal	normal	normal	normal	normal	normal	normal		normal	normal	normal	3.9	suboptimal	normal	normal	3 vessel cord	normal	normal	normal	suboptimal	suboptimal	suboptimal	suboptimal	suboptimal	normal	normal	normal	normal	normal	normal	normal	normal	normal	normal	44.2	171.1
2024-07-14	Comp Detailed US	Sign & Create	D Donaldson RDMS	L Larson MD	9310448	1938493	1997-03-07	2024-11-07	present	normal	normal	normal	normal	normal	normal	normal	normal	normal	normal	normal		normal	normal	normal		normal	normal	normal	3 vessel cord	normal	normal	normal	normal	normal	normal	normal	normal	normal	normal	normal	normal	normal	normal	normal	normal	normal	normal	58.7	214.6
2024-07-14	Comp Detailed US	Sign & Create	F Fredrickson RDMS	O Olsen MD	9301196	1973718	1987-07-26	2024-12-14	present	normal	normal	normal	normal	normal	normal	normal	normal	normal	normal	normal	6.8	normal	normal	normal	2.8	normal	normal	normal	3 vessel cord	normal	normal	normal	suboptimal	normal	normal	normal	normal	normal	normal	normal	normal	normal	normal	normal	normal	normal	normal	47.2	172.4
2024-07-14	Comp Detailed US	Sign & Create	B Bronson RDMS	M Markson DO	8691100	1958575	1986-05-19	2024-11-22	present	normal	normal	normal	normal	normal	normal	normal	normal	normal	normal	normal	8.4	normal	normal	normal	3.6	normal	normal	normal	3 vessel cord	normal	normal	normal	normal	normal	normal	normal	normal	normal	normal	normal	normal	normal	normal	normal	normal	normal	normal	48.1	177
2024-07-14	Comp Detailed US	Sign & Create	B Bronson RDMS	L Larson MD	8103235	1948689	2000-12-01	2024-10-12	present	normal	normal	normal	normal	normal	normal	normal	normal	normal	normal	normal	11.7	normal	normal	normal		normal	normal	normal	3 vessel cord	normal	normal	normal	normal	normal	normal	normal	normal	normal	normal	normal	normal	normal	normal	normal	normal	normal	normal	66.3	243.1
2024-07-14	Comp Detailed US	Sign & Create	F Fredrickson RDMS	L Larson MD	9400238	1969845	1993-01-02	2024-11-12	present	normal	normal	normal	normal	normal	normal	normal	abnormal	suboptimal	normal	normal	5.3	normal	normal	suboptimal		normal	normal	normal	3 vessel cord	abnormal	normal	normal	abnormal	suboptimal	suboptimal	suboptimal	abnormal	suboptimal	suboptimal	suboptimal	suboptimal	suboptimal	normal	normal	normal	normal	normal	49.1	183.3
2024-07-15	Comp Detailed US	Sign & Create	B Bronson RDMS	O Olsen MD	8580008	1973922	2002-11-25	2024-12-02	present	normal	normal	normal	normal	normal	normal	normal	normal	normal	normal	normal	6.7	normal	normal	normal	5	normal	normal	normal	3 vessel cord	normal	normal	normal	normal	normal	normal	normal	normal	abnormal	normal	normal	normal	normal	normal	normal	normal	normal	normal	47.7	181.9
2024-07-15	Comp Detailed US	Sign & Create	B Bronson RDMS	M Markson DO	9483279	1958879	1996-05-23	2024-11-27	present	normal	normal	normal	normal	normal	normal	normal	normal	normal	normal	normal	6.3	normal	normal	normal	2.8	normal	normal	normal	3 vessel cord	normal	normal	normal	normal	normal	normal	normal	normal	normal	normal	normal	normal	normal	normal	normal	normal	normal	normal	46	168
2024-07-15	Comp Detailed US	Sign & Create	F Fredrickson RDMS	L Larson MD	8673003	1947414	1998-10-23	2024-12-05	present	normal	normal	normal	normal	normal	normal	normal	suboptimal	normal	suboptimal	normal	6.6	normal	normal	normal	3.8	normal	normal	normal	3 vessel cord	normal	normal	normal	normal	suboptimal	suboptimal	suboptimal	suboptimal	normal	normal	normal	normal	suboptimal	normal	normal	normal	normal	normal	40	154.4
2024-07-15	Comp Detailed US	Sign & Create	F Fredrickson RDMS	M Markson DO	8406784	1959797	1994-07-02	2024-11-30	present	normal	normal	normal	normal	normal	normal	normal	normal	normal	normal	normal	6.9	normal	normal	normal	3	normal	normal	normal	3 vessel cord	suboptimal	normal	normal	normal	normal	normal	normal	suboptimal	suboptimal	normal	normal	normal	normal	normal	normal	normal	normal	normal	47	180.8
2024-07-16	Comp Detailed US	Sign & Create	F Fredrickson RDMS	M Markson DO	8653724	1948230	1988-12-05	2024-12-11	present	normal	normal	normal	normal	normal	normal	normal	normal	normal	suboptimal	normal	4.9	normal	normal	normal	3.1	normal	normal	normal	3 vessel cord	normal	normal	normal	normal	normal	normal	normal	suboptimal	normal	suboptimal	suboptimal	suboptimal	suboptimal	normal	normal	normal	normal	normal	41.8	151.2
2024-07-17	Comp Detailed US	Sign & Create	F Fredrickson RDMS	M Markson DO	9789829	1970565	1987-12-30	2024-11-19	present	normal	normal	normal	normal	normal	normal	normal	normal	normal	normal	normal	6.9	normal	normal	normal		normal	normal	normal	3 vessel cord	normal	normal	normal	normal	normal	normal	normal	normal	normal	normal	normal	normal	normal	normal	normal	normal	normal	normal	53.9	203.1
2024-07-17	Comp Detailed US	Sign & Create	F Fredrickson RDMS	L Larson MD	8940396	1948791	1988-12-12	2024-12-08	present	normal	normal	normal	normal	normal	normal	normal	normal	normal	normal	normal	6.3	normal	normal	normal	3	normal	normal	normal	3 vessel cord	normal	normal	normal	normal	suboptimal	normal	normal	normal	normal	suboptimal	suboptimal	suboptimal	suboptimal	normal	normal	normal	normal	normal	41.6	157.8
2024-07-17	Comp Detailed US	Sign & Create	F Fredrickson RDMS	L Larson MD	9743787	1970920	1998-06-14	2024-08-30	present	normal	normal	normal	normal	normal	normal	normal	normal	normal	normal	normal	10.1	normal	normal	normal		normal	normal	normal	3 vessel cord	normal	normal	normal	normal	normal	normal	normal	normal	normal	normal	normal	normal	normal	normal	normal	normal	normal	suboptimal	77.1	284.5
2024-07-17	Comp Detailed US	Sign & Create	D Donaldson RDMS	M Markson DO	9354383	1974840	1985-06-29	2024-11-24	present	normal	normal	normal	normal	normal	normal	normal	normal	normal	normal	normal	6.2	normal	normal	normal		normal	normal	normal	3 vessel cord	normal	normal	normal	normal	normal	normal	normal	normal	normal	normal	normal	normal	normal	normal	normal	normal	normal	normal	54.2	204.8
2024-07-17	Comp Detailed US	Sign & Create	F Fredrickson RDMS	O Olsen MD	8102959	1973004	1992-01-19	2024-12-16	present	normal	normal	normal	normal	normal	normal	normal	normal	normal	normal	normal		normal	normal	normal	2.6	normal	normal	normal	3 vessel cord	normal	normal	normal	normal	normal	normal	normal	normal	normal	normal	normal	normal	normal	normal	normal	normal	normal	normal	42.4	154.3
2024-07-18	Comp Detailed US	Sign & Create	B Bronson RDMS	L Larson MD	8317624	1961377	1996-09-30	2024-12-16	present	normal	normal	normal	normal	normal	normal	normal	normal	normal	normal	normal	5.5	normal	normal	normal	3.5	normal	normal	normal	3 vessel cord	normal	normal	normal	normal	normal	normal	normal	normal	normal	suboptimal	suboptimal	suboptimal	suboptimal	normal	normal	normal	normal	normal	44.7	162.2
2024-07-18	Comp Detailed US	Sign & Create	F Fredrickson RDMS	O Olsen MD	8023092	1974126	1990-05-17	2024-10-30	present	normal	normal	normal	normal	normal	normal	normal	normal	normal	normal	normal	8.5	normal	normal	normal		normal	normal	normal	3 vessel cord	normal	normal	normal	normal	normal	normal	normal	normal	normal	normal	normal	normal	normal	normal	normal	normal	normal	normal	65.2	242.6
2024-07-19	Comp Detailed US	Sign & Create	D Donaldson RDMS	R Richardson MD	9327151	1962499	1994-04-19	2024-11-08	present	normal	normal	normal	normal	normal	normal	normal	normal	normal	normal	normal	7.6	normal	normal	normal		normal	normal	normal	3 vessel cord	normal	normal	normal	normal	normal	normal	normal	normal	normal	normal	normal	normal	normal	normal	normal	normal	normal	normal	59.9	229.4
2024-07-19	Comp Detailed US	Sign & Create	D Donaldson RDMS	L Larson MD	8418223	1961785	1995-11-24	2024-11-03	present	normal	normal	normal	normal	normal	normal	normal	normal	normal	normal	normal	6.5	normal	normal	normal		normal	normal	normal	3 vessel cord	normal	normal	normal	normal	normal	normal	normal	normal	normal	normal	normal	normal	normal	normal	normal	normal	normal	normal	61.4	229.8
2024-07-19	Comp Detailed US	Sign & Create	D Donaldson RDMS	J Johnson MD	8461223	1933657	1990-09-25	2024-12-17	present	normal	normal	normal	normal	normal	normal	normal	normal	normal	normal	normal	5	normal	normal	normal	3.1	normal	normal	normal	3 vessel cord	normal	normal	normal	normal	normal	normal	normal	normal	normal	normal	normal	normal	normal	normal	normal	normal	normal	normal	46.2	170.2
2024-07-19	Comp Detailed US	Sign & Create	B Bronson RDMS	L Larson MD	8882643	1959287	1989-01-08	2024-12-19	present	normal	normal	normal	normal	normal	normal	normal	suboptimal	suboptimal	normal	suboptimal		suboptimal	suboptimal	normal	3.6	normal	normal	normal	3 vessel cord	normal	suboptimal	normal	normal	normal	normal	normal	normal	normal	normal	normal	normal	normal	normal	normal	normal	normal	normal	42.9	154.7
2024-07-19	Comp Detailed US	Sign & Create	D Donaldson RDMS	M Markson DO	9112408	1972698	2000-08-19	2024-08-05	present	normal	normal	normal	normal	normal	normal	normal	normal	normal	normal	normal	10.3	normal	normal	normal		normal	normal	normal	3 vessel cord	normal	normal	normal	normal	normal	normal	normal	normal	normal	normal	normal	normal	normal	normal	normal	normal	normal	normal	87	320.6
2024-07-19	Comp Detailed US	Sign & Create	D Donaldson RDMS	J Johnson MD	8223823	1965808	2004-08-19	2024-11-24	present	normal	normal	normal	normal	normal	normal	normal	normal	normal	normal	normal	6.9	normal	normal	normal		normal	normal	normal	3 vessel cord	abnormal	normal	normal	normal	normal	normal	normal	normal	normal	normal	normal	normal	normal	normal	normal	normal	normal	normal	51.7	200.5
2024-07-20	Comp Detailed US	Sign & Create	F Fredrickson RDMS	L Larson MD	8808970	1959644	1992-10-01	2024-08-07	present	normal	normal	normal	normal	normal	normal	normal	normal	suboptimal	normal	normal	11.4	suboptimal	suboptimal	normal		normal	normal	normal	3 vessel cord	normal	normal	normal	suboptimal	normal	normal	normal	normal	suboptimal	normal	normal	normal	normal	normal	normal	normal	normal	suboptimal	89	327.4
2024-07-20	Comp Detailed US	Sign & Create	B Bronson RDMS	N Nicholson MD	9898772	1989256	1994-09-05	2024-09-16	present	normal	normal	normal	normal	normal	normal	normal	normal	normal	normal	normal	14	normal	normal	normal		normal	normal	normal	3 vessel cord	normal	normal	normal	suboptimal	normal	normal	normal	normal	normal	normal	normal	normal	normal	normal	normal	normal	normal	suboptimal	80.1	294.4
2024-07-20	Comp Detailed US	Sign & Create	B Bronson RDMS	M Markson DO	8771288	1961122	1994-01-20	2024-11-22	present	normal	normal	normal	normal	normal	normal	normal	normal	normal	normal	normal	7.8	normal	normal	normal	5.2	normal	normal	normal	3 vessel cord	normal	abnormal	abnormal	normal	normal	normal	normal	abnormal	suboptimal	normal	normal	normal	normal	normal	normal	normal	normal	normal	50	187.6
2024-07-20	Comp Detailed US	Sign & Create	D Donaldson RDMS	M Markson DO	8647818	1980449	2001-07-05	2024-11-23	present	suboptimal	normal	normal	normal	normal	normal	normal	normal	suboptimal	suboptimal	suboptimal		suboptimal	suboptimal	normal		normal	abnormal	abnormal	3 vessel cord	abnormal	suboptimal	suboptimal	suboptimal	suboptimal	suboptimal	suboptimal	suboptimal	suboptimal	suboptimal	suboptimal	suboptimal	suboptimal	normal	normal	normal	normal	suboptimal	46.1	178.8
2024-07-21	Comp Detailed US	Revised Report	D Donaldson RDMS	J Johnson MD	8494092	1988952	1990-02-01	2024-09-23	present	normal	normal	normal	normal	normal	normal	normal	normal	normal	normal	normal	11.4	normal	normal	normal		normal	normal	normal	3 vessel cord	normal	normal	normal	normal	normal	normal	normal	normal	normal	normal	normal	normal	normal	normal	normal	normal	normal	normal	84.6	306.7
2024-07-21	Comp Detailed US	Sign & Create	F Fredrickson RDMS	L Larson MD	9763739	1960816	1998-01-07	2024-11-23	present	normal	normal	normal	normal	normal	normal	normal	normal	normal	normal	normal	5.3	normal	normal	normal		normal	normal	normal	3 vessel cord	normal	normal	normal	normal	normal	normal	normal	normal	normal	normal	normal	normal	normal	normal	normal	normal	normal	normal	49.7	189.5
2024-07-21	Comp Detailed US	Sign & Create	F Fredrickson RDMS	R Richardson MD	8960829	1962601	2006-09-27	2024-12-10	present	normal	normal	normal	normal	normal	normal	normal	normal	normal	normal	normal		normal	normal	normal	3.7	suboptimal	normal	normal	3 vessel cord	normal	suboptimal	suboptimal	suboptimal	normal	normal	normal	suboptimal	suboptimal	normal	normal	normal	normal	normal	normal	normal	normal	normal	43.7	166.7
2024-07-22	Comp Detailed US	Sign & Create	D Donaldson RDMS	N Nicholson MD	8167221	1986047	1996-07-31	2024-09-14	present	normal	normal	normal	normal	normal	normal	normal	normal	normal	normal	normal	8.2	normal	normal	normal		normal	normal	normal	3 vessel cord	normal	normal	normal	normal	normal	normal	normal	normal	normal	normal	normal	normal	normal	normal	normal	normal	normal	normal	85.1	305.8
2024-07-22	Comp Detailed US	Sign & Create	B Bronson RDMS	N Nicholson MD	8504719	1953631	1985-10-22	2024-12-06	present	normal	normal	normal	normal	normal	normal	normal	normal	normal	normal	normal	6.1	normal	normal	normal	4.7	normal	normal	normal	3 vessel cord	normal	normal	normal	normal	normal	normal	normal	normal	normal	normal	normal	normal	normal	normal	normal	normal	normal	normal	48	179.8
2024-07-22	Comp Detailed US	Sign & Create	D Donaldson RDMS	M Markson DO	8207883	1988442	1992-12-01	2024-12-22	present	normal	normal	normal	normal	normal	normal	normal	normal	normal	normal	normal	5.7	normal	normal	normal	2.7	normal	normal	normal	3 vessel cord	normal	normal	normal	normal	normal	normal	normal	normal	normal	normal	normal	normal	normal	normal	normal	normal	normal	normal	43.8	159.7
2024-07-22	Comp Detailed US	Sign & Create	B Bronson RDMS	N Nicholson MD	8110851	1986353	2002-08-03	2024-09-12	present	normal	normal	normal	normal	normal	normal	normal	normal	normal	normal	normal	12.8	normal	normal	normal		normal	normal	normal	3 vessel cord	normal	normal	normal	normal	normal	normal	normal	normal	normal	normal	normal	normal	normal	normal	normal	normal	normal	suboptimal	82	286.7
2024-07-23	Comp Detailed US	Sign & Create	D Donaldson RDMS	J Johnson MD	8679528	1926678	1995-10-21	2024-12-23	present	normal	normal	normal	normal	normal	normal	normal	normal	normal	normal	normal	4.7	normal	normal	normal	3.3	normal	normal	normal	3 vessel cord	normal	normal	normal	normal	normal	normal	normal	normal	normal	normal	normal	normal	normal	normal	normal	normal	normal	normal	41.5	154
2024-07-23	Comp Detailed US	Sign & Create	B Bronson RDMS	O Olsen MD	8562003	1975656	1987-09-15	2024-10-29	present	normal	normal	normal	normal	normal	normal	normal	normal	normal	normal	normal	9.6	normal	normal	normal		normal	normal	normal	3 vessel cord	normal	normal	normal	normal	normal	normal	normal	normal	normal	normal	normal	suboptimal	suboptimal	normal	normal	normal	normal	normal	59.8	234.1
2024-07-24	Comp Detailed US	Sign & Create	B Bronson RDMS	N Nicholson MD	8667684	1988136	2003-05-30	2024-10-11	present	normal	abnormal	normal	normal	normal	normal	normal	suboptimal	normal	normal	normal	10.4	normal	normal	normal		normal	normal	normal	3 vessel cord	normal	normal	normal	normal	normal	normal	normal	normal	normal	normal	normal	normal	normal	normal	normal	normal	normal	normal	74.6	274.2
2024-07-25	Comp Detailed US	Sign & Create	D Donaldson RDMS	N Nicholson MD	9673636	1987575	1995-05-27	2024-12-14	present	normal	normal	normal	normal	normal	normal	normal	normal	normal	normal	normal	5	normal	normal	normal	3.3	normal	normal	normal	3 vessel cord	normal	normal	normal	normal	normal	normal	normal	normal	normal	normal	normal	normal	normal	normal	normal	normal	normal	normal	43.7	166.3
2024-07-25	Comp Detailed US	Sign & Create	D Donaldson RDMS	N Nicholson MD	8723843	1992874	1996-07-24	2024-12-09	present	normal	normal	normal	normal	normal	normal	normal	normal	suboptimal	suboptimal	suboptimal		suboptimal	suboptimal	normal		normal	normal	normal	3 vessel cord	normal	normal	normal	normal	normal	normal	normal	normal	normal	normal	normal	normal	normal	normal	normal	normal	normal	normal	50.2	188.1
2024-07-25	Comp Detailed US	Sign & Create	B Bronson RDMS	N Nicholson MD	9434267	1992212	1986-09-16	2024-12-13	present	normal	normal	normal	normal	normal	normal	normal	normal	normal	normal	normal	7.3	normal	normal	normal	4.5	normal	normal	normal	3 vessel cord	normal	normal	normal	normal	normal	normal	normal	normal	normal	normal	normal	normal	normal	normal	normal	normal	normal	normal	48.6	181
2024-07-25	Comp Detailed US	Sign & Create	B Bronson RDMS	M Markson DO	8125768	1992466	1990-08-17	2025-01-16	present	normal	normal	normal	normal	suboptimal	suboptimal	normal	normal	normal	suboptimal	normal	3.6	normal	normal	suboptimal		normal	normal	normal	3 vessel cord	normal	abnormal	abnormal	abnormal	suboptimal	suboptimal	suboptimal	abnormal	abnormal	suboptimal	suboptimal	suboptimal	suboptimal	normal	normal	normal	normal	normal	32	118.3
2024-07-26	Comp Detailed US	Sign & Create	F Fredrickson RDMS	J Johnson MD	8651617	1926169	1998-03-01	2024-12-21	present	normal	normal	normal	normal	normal	normal	normal	normal	normal	normal	normal	4.6	normal	normal	normal	5.1	normal	normal	normal	3 vessel cord, 3 vessel cord	normal	normal	normal	normal	normal	normal	normal	normal	normal	normal	normal	normal	normal	normal	normal	normal	normal	normal	42.8	159.6
2024-07-26	Comp Detailed US	Sign & Create	B Bronson RDMS	N Nicholson MD	8258326	1986200	1992-10-09	2024-10-21	present	normal	normal	normal	normal	normal	normal	normal	normal	normal	normal	normal	8	normal	normal	normal		normal	normal	normal	3 vessel cord	normal	normal	normal	normal	normal	normal	normal	normal	normal	normal	normal	normal	normal	normal	normal	normal	normal	normal	68.9	252.8
2024-07-26	Comp Detailed US	Sign & Create	D Donaldson RDMS	M Markson DO	8764954	1987268	1989-02-08	2024-11-22	present	normal	normal	normal	normal	normal	normal	normal	normal	normal	normal	normal	6.8	normal	normal	normal		normal	normal	normal	3 vessel cord	normal	normal	normal	normal	normal	normal	normal	normal	normal	normal	normal	normal	normal	normal	normal	normal	normal	normal	53.9	199.2
2024-07-27	Comp Detailed US	Sign & Create	D Donaldson RDMS	J Johnson MD	9294406	2008723	1991-05-14	2024-12-31	present	normal	normal	normal	normal	normal	normal	normal	normal	normal	normal	normal	5.6	normal	normal	normal	3.5	normal	normal	normal	3 vessel cord	normal	normal	normal	normal	normal	normal	normal	normal	normal	normal	normal	normal	normal	normal	normal	normal	normal	normal	44.5	160.6
2024-07-27	Comp Detailed US	Sign & Create	B Bronson RDMS	N Nicholson MD	9112781	1986556	1997-09-02	2024-12-20	present	normal	normal	normal	abnormal	normal	normal	normal	normal	normal	normal	normal	4.3	normal	normal	normal	4.9	normal	normal	normal	3 vessel cord	normal	normal	normal	normal	normal	normal	normal	normal	normal	normal	normal	normal	normal	normal	normal	normal	normal	normal	41.1	152.7
2024-07-27	Comp Detailed US	Sign & Create	D Donaldson RDMS	M Markson DO	9824352	1989054	1999-04-21	2024-12-07	present	normal	normal	normal	normal	normal	normal	normal	normal	normal	normal	normal	7.4	normal	normal	normal	4.2	normal	normal	normal	3 vessel cord	normal	normal	normal	normal	normal	normal	normal	normal	normal	normal	normal	normal	normal	normal	normal	normal	normal	normal	45.3	177.1
2024-07-27	Comp Detailed US	Sign & Create	D Donaldson RDMS	M Markson DO	9430400	1974585	1990-06-09	2024-08-22	present	normal	normal	normal	normal	normal	normal	normal	normal	normal	normal	normal	11.1	normal	normal	normal		normal	normal	normal	3 vessel cord	normal	normal	normal	normal	normal	normal	normal	normal	normal	normal	normal	normal	normal	normal	normal	normal	normal	normal	94.1	332.4
2024-07-28	Comp Detailed US	Sign & Create	D Donaldson RDMS	N Nicholson MD	8136475	1992110	1995-12-14	2024-12-03	present	normal	normal	normal	normal	normal	normal	normal	normal	normal	normal	normal	6.8	normal	normal	normal		normal	normal	normal	3 vessel cord	normal	normal	normal	normal	normal	normal	normal	normal	normal	normal	normal	normal	normal	normal	normal	normal	normal	normal	49.6	190.1
2024-07-28	Comp Detailed US	Sign & Create	D Donaldson RDMS	N Nicholson MD	8681161	1993027	1988-12-09	2024-10-27	present	normal	normal	normal	normal	normal	normal	normal	normal	normal	normal	normal	8	normal	normal	normal		normal	normal	normal	3 vessel cord	normal	normal	normal	normal	normal	normal	normal	normal	normal	normal	normal	normal	normal	normal	normal	normal	normal	normal	69.1	264
2024-07-28	Comp Detailed US	Sign & Create	D Donaldson RDMS	N Nicholson MD	8254846	1993843	1995-05-09	2024-11-21	present	normal	normal	normal	normal	normal	normal	normal	normal	normal	normal	normal	5.5	normal	normal	normal	4.4	normal	normal	normal	2 vessel cord.	normal	abnormal	abnormal	abnormal	abnormal	normal	normal	abnormal	abnormal	normal	normal	normal	normal	normal	normal	normal	normal	normal	62	226.4
2024-07-28	Comp Detailed US	Sign & Create	B Bronson RDMS	J Johnson MD	9634047	2009080	1995-08-26	2024-12-14	present	normal	normal	normal	normal	normal	normal	normal	normal	normal	normal	normal	8.8	normal	normal	normal	5.1	normal	normal	normal	3 vessel cord	normal	normal	normal	normal	normal	normal	normal	normal	normal	normal	normal	normal	normal	normal	normal	normal	normal	normal	50.9	185.5
2024-07-30	Comp Detailed US	Sign & Create	B Bronson RDMS	N Nicholson MD	9244506	1987983	1987-06-29	2024-12-07	present	normal	normal	normal	normal	normal	normal	normal	normal	normal	normal	normal	7.3	normal	normal	normal	2.6	normal	normal	normal	3 vessel cord	normal	normal	normal	normal	normal	normal	normal	normal	normal	normal	normal	normal	normal	normal	normal	normal	normal	normal	50.6	181.4
2024-07-30	Comp Detailed US	Sign & Create	B Bronson RDMS	N Nicholson MD	8882230	1988697	2004-09-12	2024-12-04	present	normal	normal	normal	normal	normal	normal	normal	normal	normal	normal	normal	6.2	normal	normal	normal	5.7	normal	normal	normal	3 vessel cord	normal	normal	normal	normal	normal	normal	normal	normal	normal	normal	normal	normal	normal	normal	normal	normal	normal	normal	48.8	182.4
2024-07-30	Comp Detailed US	Sign & Create	D Donaldson RDMS	N Nicholson MD	8244018	1993792	2002-02-12	2024-09-28	present	normal	normal	normal	normal	normal	normal	normal	normal	normal	normal	normal	7.6	normal	normal	normal		normal	normal	normal	3 vessel cord	normal	normal	normal	normal	normal	normal	normal	normal	normal	normal	normal	normal	normal	normal	normal	normal	normal	normal	75.6	275.4
2024-07-30	Comp Detailed US	Sign & Create	B Bronson RDMS	J Johnson MD	8265025	2004796	1989-06-12	2024-10-27	present	normal	normal	normal	normal	normal	normal	normal	normal	normal	normal	normal	9.9	normal	normal	normal		normal	normal	normal	3 vessel cord	normal	normal	normal	normal	normal	normal	normal	normal	normal	normal	normal	normal	normal	normal	normal	normal	normal	normal	68.2	259.8
2024-08-01	Comp Detailed US	Sign & Create	D Donaldson RDMS	N Nicholson MD	9570309	2005051	1990-02-10	2024-09-17	present	normal	normal	normal	normal	normal	normal	normal	normal	suboptimal	suboptimal	suboptimal		suboptimal	suboptimal	normal		normal	normal	normal	3 vessel cord	normal	normal	suboptimal	suboptimal	suboptimal	normal	normal	normal	suboptimal	normal	normal	normal	normal	normal	normal	normal	normal	suboptimal	83.9	307.1
2024-08-01	Comp Detailed US	Sign & Create	B Bronson RDMS	N Nicholson MD	9788999	1994098	2004-09-18	2024-11-14	present	normal	normal	normal	normal	normal	normal	normal	normal	normal	normal	normal	7	normal	normal	normal		normal	normal	normal	3 vessel cord	normal	normal	normal	normal	normal	normal	normal	normal	normal	normal	normal	normal	normal	normal	normal	normal	normal	normal	61.3	224.2
2024-08-01	Comp Detailed US	Sign & Create	D Donaldson RDMS	J Johnson MD	8299380	1981570	1997-05-26	2024-09-22	present	normal	normal	normal	normal	normal	normal	normal	normal	normal	normal	normal	10.9	normal	normal	normal		normal	normal	normal	3 vessel cord	normal	normal	normal	normal	normal	normal	normal	normal	normal	normal	normal	normal	normal	normal	normal	normal	normal	normal	79.6	304.6
2024-08-01	Comp Detailed US	Sign & Create	B Bronson RDMS	N Nicholson MD	9470711	1997661	2006-05-06	2024-11-06	present	normal	normal	normal	normal	abnormal	normal	normal	normal	normal	normal	normal	8.7	normal	normal	normal		normal	normal	normal	3 vessel cord	normal	normal	normal	normal	normal	normal	normal	normal	normal	normal	normal	normal	normal	normal	normal	normal	normal	normal	61.6	225.9
2024-08-02	Comp Detailed US	Sign & Create	D Donaldson RDMS	J Johnson MD	9588511	2019314	1992-10-13	2024-10-13	present	normal	normal	normal	normal	normal	normal	normal	normal	normal	normal	normal	8.8	normal	normal	normal		normal	normal	normal	3 vessel cord	normal	normal	normal	normal	normal	normal	normal	normal	normal	normal	normal	normal	normal	normal	normal	normal	normal	normal	79.5	297.7
2024-08-02	Comp Detailed US	Sign & Create	D Donaldson RDMS	N Nicholson MD	8575766	1993537	1992-03-11	2024-11-17	present	normal	normal	normal	normal	normal	normal	normal	normal	normal	normal	normal	7	normal	normal	normal		normal	normal	normal	3 vessel cord	normal	normal	normal	normal	normal	normal	normal	normal	normal	normal	normal	normal	normal	normal	normal	normal	normal	normal	58.4	228.1
2024-08-02	Comp Detailed US	Sign & Create	F Fredrickson RDMS	J Johnson MD	8197561	2013304	1998-01-22	2024-12-17	present	normal	normal	normal	normal	normal	normal	normal	normal	normal	normal	normal	5.8	normal	normal	normal	3	normal	normal	normal	3 vessel cord	normal	normal	normal	normal	normal	normal	normal	normal	normal	normal	normal	normal	normal	normal	normal	normal	normal	normal	47.2	179.4
2024-08-02	Comp Detailed US	Sign & Create	D Donaldson RDMS	J Johnson MD	8193220	1976473	1993-02-09	2024-12-24	present	normal	normal	normal	normal	normal	normal	normal	normal	normal	normal	normal	5.2	normal	normal	normal	3.1	normal	normal	normal	3 vessel cord	normal	normal	normal	normal	normal	normal	normal	normal	normal	normal	normal	normal	normal	normal	normal	normal	normal	normal	44.8	168.6
2024-08-03	Comp Detailed US	Sign & Create	D Donaldson RDMS	N Nicholson MD	9337683	1994659	1993-05-22	2024-11-07	present	normal	normal	normal	normal	normal	normal	normal	normal	normal	normal	normal	9	normal	normal	normal		normal	normal	normal	3 vessel cord	normal	normal	normal	normal	normal	normal	normal	normal	normal	normal	normal	normal	normal	normal	normal	normal	normal	normal	62.6	235.3
2024-08-03	Comp Detailed US	Sign & Create	D Donaldson RDMS	J Johnson MD	8473903	2002341	1986-01-22	2025-01-03	present	normal	normal	normal	normal	normal	normal	normal	normal	normal	normal	normal	4.9	normal	normal	normal	2.4	normal	normal	normal	3 vessel cord	normal	normal	normal	normal	normal	normal	normal	normal	normal	normal	normal	normal	normal	normal	normal	normal	normal	normal	42.2	153.8
2024-08-03	Comp Detailed US	Sign & Create	D Donaldson RDMS	J Johnson MD	8722855	2007547	2005-02-16	2024-11-16	present	normal	normal	normal	normal	normal	normal	normal	normal	normal	normal	normal	7.1	normal	normal	normal		normal	normal	normal	3 vessel cord	normal	normal	normal	normal	normal	normal	normal	normal	normal	normal	normal	normal	normal	normal	normal	normal	normal	normal	60.3	231.2
2024-08-03	Comp Detailed US	Sign & Create	B Bronson RDMS	M Markson DO	9026446	2006985	1993-01-29	2024-11-27	present	normal	normal	normal	normal	normal	normal	normal	normal	normal	normal	normal	7.1	normal	normal	normal		normal	normal	normal	3 vessel cord	normal	normal	normal	normal	normal	normal	normal	normal	normal	normal	normal	normal	normal	normal	normal	normal	normal	normal	54.9	204.5
2024-08-04	Comp Detailed US	Sign & Create	F Fredrickson RDMS	M Markson DO	8488617	2006475	2004-05-30	2024-11-16	present	normal	normal	normal	normal	normal	normal	normal	normal	normal	normal	normal	7.8	normal	normal	normal		normal	normal	normal	3 vessel cord	normal	normal	normal	normal	normal	normal	normal	normal	normal	normal	normal	normal	normal	normal	normal	normal	normal	normal	55	215.2
2024-08-04	Comp Detailed US	Sign & Create	D Donaldson RDMS	J Johnson MD	8500209	2015342	1986-09-09	2025-01-07	present	normal	normal	normal	normal	normal	normal	normal	normal	normal	normal	normal	5.6	normal	normal	normal	3.5	normal	normal	normal	3 vessel cord	normal	normal	normal	normal	normal	normal	normal	normal	normal	normal	normal	normal	normal	normal	normal	normal	normal	normal	43.4	155.9
2024-08-04	Comp Detailed US	Sign & Create	F Fredrickson RDMS	J Johnson MD	9838140	1996339	1989-07-05	2024-10-27	present	normal	normal	normal	normal	normal	normal	normal	normal	normal	normal	normal	9.1	normal	normal	normal		normal	normal	normal	3 vessel cord	normal	normal	normal	normal	normal	normal	normal	normal	normal	normal	normal	normal	normal	normal	normal	normal	normal	normal	68.9	263.2
2024-08-04	Comp Detailed US	Sign & Create	B Bronson RDMS	M Markson DO	8851860	2020129	2002-08-20	2024-12-10	present	normal	normal	normal	normal	normal	normal	normal	normal	normal	normal	normal	7	normal	normal	normal		normal	normal	normal	3 vessel cord	normal	normal	normal	normal	normal	normal	normal	normal	normal	normal	normal	normal	normal	normal	normal	normal	normal	normal	54.5	197.4
2024-08-04	Comp Detailed US	Sign & Create	B Bronson RDMS	M Markson DO	9201846	2020078	1995-12-28	2024-12-20	present	normal	normal	normal	normal	normal	normal	normal	normal	normal	normal	normal	6.1	normal	normal	normal	6.5	normal	normal	normal	3 vessel cord	normal	normal	normal	normal	normal	normal	normal	normal	normal	normal	normal	normal	normal	normal	normal	normal	normal	normal	48.5	178.5
2024-08-05	Comp Detailed US	Sign & Create	F Fredrickson RDMS	R Richardson MD	9434714	2019874	1980-07-06	2024-12-29	present	normal	normal	normal	normal	normal	normal	normal	normal	normal	normal	normal	6.3	normal	normal	normal	4.1	normal	normal	normal	3 vessel cord	normal	normal	suboptimal	suboptimal	normal	normal	normal	normal	normal	normal	normal	normal	normal	normal	normal	normal	normal	normal	43.2	171.7
2024-08-05	Comp Detailed US	Sign & Create	F Fredrickson RDMS	M Markson DO	8730459	2020180	1996-08-10	2024-12-10	present	normal	normal	normal	normal	normal	normal	normal	normal	normal	normal	normal	5.8	normal	normal	normal	4.7	normal	normal	normal	3 vessel cord	normal	normal	normal	normal	normal	normal	normal	normal	normal	normal	normal	normal	normal	normal	normal	normal	normal	normal	48.1	191.1
2024-08-05	Comp Detailed US	Sign & Create	B Bronson RDMS	J Johnson MD	9595125	1996186	1987-03-15	2025-01-07	present	normal	normal	normal	normal	normal	normal	normal	suboptimal	suboptimal	normal	normal	5.7	normal	normal	normal	3.5	normal	normal	normal	3 vessel cord	normal	normal	suboptimal	suboptimal	normal	normal	normal	normal	normal	normal	normal	normal	normal	normal	normal	normal	normal	normal	42.1	153.2
2024-08-06	Comp Detailed US	Sign & Create	F Fredrickson RDMS	R Richardson MD	9869497	2019670	2003-12-10	2024-08-30	present	normal	normal	normal	normal	normal	normal	normal	normal	normal	normal	normal	10.9	normal	suboptimal	suboptimal		normal	normal	normal	3 vessel cord	normal	normal	normal	normal	normal	suboptimal	suboptimal	suboptimal	normal	suboptimal	suboptimal	suboptimal	suboptimal	normal	normal	normal	normal	suboptimal	85.3	303.4
2024-08-06	Comp Detailed US	Sign & Create	B Bronson RDMS	J Johnson MD	8277909	1979886	2003-11-17	2024-10-06	present	normal	normal	normal	normal	suboptimal	normal	suboptimal	normal	normal	normal	normal	9.7	normal	normal	normal		normal	normal	normal	3 vessel cord	normal	normal	normal	normal	normal	normal	normal	normal	suboptimal	normal	normal	normal	normal	normal	normal	normal	normal	normal	81.1	290.7
2024-08-06	Comp Detailed US	Sign & Create	D Donaldson RDMS	J Johnson MD	9642479	2012438	1996-03-11	2025-01-10	present	normal	normal	normal	normal	normal	normal	normal	normal	normal	normal	normal	5.6	normal	normal	normal	2.4	normal	normal	normal	3 vessel cord	normal	normal	normal	normal	normal	normal	normal	normal	normal	normal	normal	normal	normal	normal	normal	normal	normal	normal	41.3	149.1
2024-08-07	Comp Detailed US	Sign & Create	F Fredrickson RDMS	J Johnson MD	8563561	2015036	1998-04-22	2024-11-25	present	normal	normal	normal	normal	normal	normal	normal	normal	normal	normal	normal	8	normal	normal	normal	5.6	normal	normal	normal	3 vessel cord	normal	normal	normal	normal	normal	normal	normal	normal	normal	normal	normal	normal	normal	normal	normal	normal	normal	normal	57.3	224.6
2024-08-07	Comp Detailed US	Sign & Create	B Bronson RDMS	J Johnson MD	9744363	2023999	1986-04-25	2024-11-22	present	normal	normal	normal	normal	normal	normal	normal	normal	normal	normal	normal	9.2	normal	normal	normal		normal	normal	normal	3 vessel cord	normal	normal	normal	normal	normal	normal	normal	normal	normal	normal	normal	normal	normal	normal	normal	normal	normal	normal	59.4	225
2024-08-07	Comp Detailed US	Sign & Create	B Bronson RDMS	J Johnson MD	8934796	2007599	1995-04-15	2024-11-27	present	normal	normal	normal	normal	normal	normal	normal	normal	normal	normal	normal	9.1	normal	normal	normal	4.4	normal	normal	normal	3 vessel cord	normal	normal	normal	normal	normal	normal	normal	normal	normal	normal	normal	normal	normal	normal	normal	normal	normal	normal	58.2	212.7
2024-08-08	Comp Detailed US	Sign & Create	F Fredrickson RDMS	M Markson DO	8096435	2032974	2000-10-03	2024-09-16	present	normal	normal	normal	normal	normal	suboptimal	normal	normal	suboptimal	normal	suboptimal		suboptimal	suboptimal	suboptimal		normal	normal	normal	3 vessel cord	normal	normal	normal	suboptimal	suboptimal	normal	normal	normal	suboptimal	normal	normal	normal	normal	normal	normal	normal	normal	suboptimal	88.4	319.8
2024-08-08	Comp Detailed US	Sign & Create	F Fredrickson RDMS	M Markson DO	8189849	2033330	1989-09-09	2024-11-20	present	normal	normal	normal	normal	normal	normal	normal	suboptimal	normal	normal	suboptimal		normal	normal	normal		normal	normal	normal	3 vessel cord	normal	normal	normal	normal	normal	normal	normal	normal	normal	suboptimal	suboptimal	suboptimal	suboptimal	normal	normal	normal	normal	normal	60.5	229
2024-08-08	Comp Detailed US	Sign & Create	F Fredrickson RDMS	J Johnson MD	8816508	2019263	1990-07-17	2024-09-23	present	normal	normal	normal	normal	normal	normal	normal	normal	normal	suboptimal	suboptimal	10.3	normal	suboptimal	suboptimal		normal	normal	normal	3 vessel cord	normal	normal	normal	normal	suboptimal	suboptimal	suboptimal	normal	normal	normal	normal	normal	normal	normal	normal	normal	normal	suboptimal	85.7	314.7
2024-08-08	Comp Detailed US	Sign & Create	B Bronson RDMS	J Johnson MD	8249857	2013661	2003-08-30	2025-01-09	present	normal	normal	normal	normal	normal	normal	normal	suboptimal	normal	suboptimal	normal	5.1	normal	normal	normal	2.5	normal	normal	normal	3 vessel cord	normal	normal	normal	normal	normal	normal	normal	normal	normal	normal	normal	normal	normal	normal	normal	normal	normal	normal	41.5	151.8
2024-08-09	Comp Detailed US	Sign & Create	B Bronson RDMS	K Karlson MD	9258057	2035873	1998-09-03	2025-01-04	present	normal	normal	normal	normal	normal	normal	normal	normal	normal	normal	normal	6.8	normal	normal	normal	3.1	normal	normal	normal	3 vessel cord	normal	normal	suboptimal	suboptimal	normal	normal	normal	normal	normal	normal	normal	normal	normal	normal	normal	normal	normal	normal	45.5	165
2024-08-09	Comp Detailed US	Sign & Create	D Donaldson RDMS	M Markson DO	9281037	2018653	1993-08-09	2024-10-10	present	normal	normal	normal	normal	normal	normal	normal	normal	normal	normal	normal	8.3	normal	normal	normal		normal	normal	normal	3 vessel cord	normal	normal	suboptimal	normal	normal	normal	normal	normal	normal	normal	normal	normal	normal	normal	normal	normal	normal	suboptimal	74	277
2024-08-09	Comp Detailed US	Sign & Create	D Donaldson RDMS	J Johnson MD	8847887	2002290	1996-10-20	2024-12-13	present	normal	normal	normal	normal	normal	normal	normal	normal	normal	normal	normal	6.8	normal	normal	normal	3.2	normal	normal	normal	3 vessel cord	normal	normal	normal	normal	normal	normal	normal	normal	normal	normal	normal	normal	normal	normal	normal	normal	normal	normal	54.3	204.3
2024-08-09	Comp Detailed US	Sign & Create	B Bronson RDMS	M Markson DO	8664555	2038159	1990-12-28	2025-01-31	present	normal	normal	normal	normal	suboptimal	suboptimal	suboptimal	suboptimal	normal	suboptimal	normal		normal	normal	normal	2	normal	normal	normal	3 vessel cord	suboptimal	suboptimal	suboptimal	suboptimal	normal	suboptimal	suboptimal	suboptimal	suboptimal	normal	normal	normal	suboptimal	normal	normal	normal	normal	normal	30.6	112.3
2024-08-09	Comp Detailed US	Sign & Create	D Donaldson RDMS	J Johnson MD	9666377	2003262	1997-01-27	2024-10-14	present	normal	normal	normal	normal	normal	normal	normal	normal	normal	normal	normal	10.1	normal	normal	normal		normal	normal	normal	3 vessel cord	normal	normal	normal	normal	normal	normal	normal	normal	normal	normal	normal	normal	normal	normal	normal	normal	normal	normal	74.2	296.9
2024-08-09	Comp Detailed US	Sign & Create	D Donaldson RDMS	J Johnson MD	9758716	2015087	1984-07-07	2024-11-06	present	normal	normal	normal	normal	normal	normal	normal	normal	normal	normal	normal	6.8	normal	normal	normal		normal	normal	normal	3 vessel cord	normal	normal	normal	normal	normal	normal	normal	normal	normal	normal	normal	normal	normal	normal	normal	normal	normal	normal	58.8	229.5
2024-08-09	Comp Detailed US	Sign & Create	D Donaldson RDMS	J Johnson MD	8326996	2008366	1989-06-30	2025-01-10	present	normal	normal	normal	normal	normal	normal	normal	normal	normal	normal	normal	6.6	normal	normal	normal	3	normal	normal	normal	3 vessel cord	normal	normal	normal	normal	normal	normal	normal	normal	normal	normal	normal	normal	normal	normal	normal	normal	normal	normal	40.2	156.5
2024-08-10	Comp Detailed US	Sign & Create	F Fredrickson RDMS	J Johnson MD	9248697	2014730	1990-12-31	2025-01-25	present	normal	normal	normal	normal	normal	normal	normal	suboptimal	suboptimal	suboptimal	normal	4.8	suboptimal	normal	suboptimal	2	normal	normal	normal	3 vessel cord	normal	normal	normal	normal	suboptimal	suboptimal	suboptimal	suboptimal	normal	normal	suboptimal	suboptimal	suboptimal	normal	normal	normal	normal	normal	30.5	110.1
2024-08-11	Comp Detailed US	Sign & Create	D Donaldson RDMS	K Karlson MD	8362507	2037853	2001-01-20	2024-10-12	present	normal	normal	normal	normal	normal	normal	normal	normal	normal	normal	normal	8.7	normal	normal	normal		normal	normal	normal	3 vessel cord	normal	normal	normal	normal	normal	normal	normal	normal	normal	normal	normal	normal	normal	normal	normal	normal	normal	normal	80	292.1
2024-08-11	Comp Detailed US	Sign & Create	B Bronson RDMS	M Markson DO	9669895	2030887	1993-08-27	2025-01-16	present	normal	normal	normal	normal	normal	normal	normal	normal	normal	suboptimal	normal	6.9	normal	normal	normal	3	normal	normal	normal	3 vessel cord	normal	normal	suboptimal	normal	normal	normal	normal	normal	normal	normal	normal	normal	suboptimal	normal	normal	normal	normal	suboptimal	40.6	153.1
2024-08-12	Comp Detailed US	Sign & Create	B Bronson RDMS	J Johnson MD	8889493	1995525	1990-09-28	2024-09-27	present	normal	normal	normal	normal	normal	normal	normal	normal	normal	normal	normal	12.3	normal	normal	normal		normal	normal	normal	3 vessel cord	normal	normal	normal	normal	suboptimal	normal	normal	normal	suboptimal	normal	normal	normal	normal	normal	normal	normal	normal	normal	80.6	289
2024-08-12	Comp Detailed US	Sign & Create	D Donaldson RDMS	M Markson DO	9045004	2033584	2004-01-31	2024-10-13	present	normal	normal	normal	normal	normal	normal	normal	normal	normal	normal	normal	7.3	normal	normal	normal		normal	normal	normal	3 vessel cord	normal	normal	normal	normal	normal	normal	normal	normal	normal	normal	normal	normal	normal	normal	normal	normal	normal	normal	78.7	291.9
2024-08-12	Comp Detailed US	Sign & Create	B Bronson RDMS	J Johnson MD	8363461	1941604	1991-01-08	2025-01-04	present	normal	normal	normal	normal	suboptimal	normal	suboptimal	normal	normal	normal	normal	8.6	normal	normal	normal	3.3	normal	normal	normal	3 vessel cord	normal	normal	normal	suboptimal	normal	normal	normal	normal	normal	normal	normal	normal	normal	normal	normal	normal	normal	normal	43.9	161.9
2024-08-13	Comp Detailed US	Sign & Create	B Bronson RDMS	K Karlson MD	8734912	2003977	1996-08-08	2025-01-14	present	normal	normal	normal	normal	normal	normal	normal	normal	normal	normal	normal	5.3	normal	normal	normal	3.9	normal	normal	normal	3 vessel cord	normal	normal	normal	normal	normal	normal	normal	normal	normal	normal	normal	normal	normal	normal	normal	normal	normal	normal	39.8	144
2024-08-13	Comp Detailed US	Sign & Create	D Donaldson RDMS	J Johnson MD	9583244	1995321	1994-04-28	2024-12-05	present	normal	normal	normal	normal	normal	normal	normal	normal	normal	normal	normal	6.8	normal	normal	normal	3.3	normal	normal	normal	3 vessel cord	normal	normal	normal	normal	normal	normal	normal	normal	normal	normal	normal	normal	normal	normal	normal	normal	normal	normal	59.8	221.8
2024-08-13	Comp Detailed US	Sign & Create	B Bronson RDMS	M Markson DO	8749954	2020383	1995-06-18	2024-10-29	present	normal	normal	normal	normal	normal	normal	normal	normal	normal	normal	normal	11.3	normal	normal	normal		normal	normal	normal	3 vessel cord	normal	normal	normal	normal	normal	normal	normal	normal	normal	normal	normal	normal	normal	normal	normal	normal	normal	normal	75.6	279.1
2024-08-13	Comp Detailed US	Sign & Create	B Bronson RDMS	R Richardson MD	8617804	2031802	1992-06-07	2024-09-22	present	normal	normal	normal	normal	normal	normal	normal	normal	normal	normal	normal	9.3	suboptimal	suboptimal	normal		normal	normal	normal	3 vessel cord	normal	normal	normal	normal	normal	normal	normal	normal	normal	normal	normal	normal	normal	normal	normal	normal	normal	normal	94.9	335.2
2024-08-14	Comp Detailed US	Sign & Create	D Donaldson RDMS	K Karlson MD	9649383	2004029	1993-04-22	2024-11-01	present	normal	normal	normal	normal	normal	normal	normal	normal	normal	normal	normal	8.8	normal	normal	normal		normal	normal	normal	3 vessel cord	normal	normal	normal	normal	normal	normal	normal	normal	normal	normal	normal	normal	normal	normal	normal	normal	normal	normal	69.6	257.8
2024-08-14	Comp Detailed US	Sign & Create	F Fredrickson RDMS	J Johnson MD	9188336	2032923	2006-04-12	2024-09-13	present	normal	normal	normal	normal	normal	normal	normal	normal	suboptimal	normal	normal	9.8	normal	normal	suboptimal		normal	normal	normal	3 vessel cord	normal	normal	normal	normal	normal	normal	normal	normal	normal	normal	normal	normal	suboptimal	normal	normal	normal	normal	normal	82.5	315.1
2024-08-14	Comp Detailed US	Sign & Create	D Donaldson RDMS	M Markson DO	9415958	2030530	1998-01-01	2024-11-23	present	normal	normal	normal	normal	normal	normal	normal	normal	normal	normal	normal	8.2	normal	normal	normal		normal	normal	normal	3 vessel cord	normal	normal	normal	normal	normal	normal	normal	normal	normal	normal	normal	normal	normal	normal	normal	normal	normal	normal	65.3	238.3
2024-08-15	Comp Detailed US	Sign & Create	F Fredrickson RDMS	M Markson DO	8681484	2030020	1993-12-03	2025-01-04	present	normal	normal	normal	normal	normal	normal	normal	normal	normal	normal	normal	5.1	normal	normal	normal	3.4	normal	normal	normal	3 vessel cord	normal	normal	normal	normal	normal	normal	normal	normal	normal	normal	normal	normal	normal	normal	normal	normal	normal	normal	38.3	153.5
2024-08-15	Comp Detailed US	Sign & Create	F Fredrickson RDMS	M Markson DO	9426967	2029097	1996-03-10	2025-02-07	present	normal	normal	normal	normal	suboptimal	suboptimal	suboptimal	suboptimal	suboptimal	suboptimal	suboptimal		normal	normal	normal		normal	normal	normal	3 vessel cord	normal	normal	suboptimal	suboptimal	suboptimal	suboptimal	suboptimal	normal	suboptimal	normal	normal	normal	suboptimal	normal	normal	normal	normal	normal	28.5	100.7
2024-08-16	Comp Detailed US	Sign & Create	B Bronson RDMS	K Karlson MD	9232403	2018041	2000-07-17	2024-09-06	present	normal	normal	normal	normal	normal	normal	normal	normal	normal	normal	normal		normal	normal	normal		normal	normal	normal	3 vessel cord	normal	normal	normal	normal	suboptimal	normal	normal	suboptimal	suboptimal	normal	normal	normal	normal	normal	normal	normal	normal	suboptimal	91.6	330
2024-08-17	Comp Detailed US	Sign & Create	B Bronson RDMS	M Markson DO	9048223	2042790	2004-02-01	2024-11-04	present	normal	normal	normal	normal	normal	normal	normal	normal	normal	normal	normal		normal	normal	normal		normal	normal	normal	3 vessel cord	normal	normal	suboptimal	normal	normal	normal	normal	normal	normal	normal	normal	normal	normal	normal	normal	normal	normal	normal	77.9	285.9
2024-08-17	Comp Detailed US	Sign & Create	B Bronson RDMS	M Markson DO	8067635	2027925	1999-10-30	2024-10-25	present	normal	normal	normal	normal	normal	normal	normal	normal	normal	normal	normal		normal	normal	normal		normal	normal	normal	3 vessel cord	normal	normal	normal	normal	normal	normal	normal	normal	normal	normal	normal	normal	normal	normal	normal	normal	normal	normal	71.7	259.6
2024-08-18	Comp Detailed US	Sign & Create	B Bronson RDMS	M Markson DO	8364555	2042892	2001-07-19	2024-12-29	present	normal	normal	normal	normal	normal	normal	normal	normal	normal	normal	normal	7.8	normal	normal	normal		normal	normal	normal	3 vessel cord	normal	normal	normal	normal	normal	normal	normal	normal	normal	normal	normal	normal	normal	normal	normal	normal	normal	normal	45.8	175.9
2024-08-19	Comp Detailed US	Sign & Create	F Fredrickson RDMS	K Karlson MD	9776822	2004132	1998-10-19	2024-10-19	present	normal	normal	normal	normal	suboptimal	normal	suboptimal	normal	normal	normal	normal	9.8	normal	normal	suboptimal		normal	normal	normal	3 vessel cord	abnormal	normal	normal	normal	suboptimal	normal	normal	normal	normal	normal	normal	normal	normal	normal	normal	normal	normal	suboptimal	80.9	299.9
2024-08-19	Comp Detailed US	Sign & Create	B Bronson RDMS	R Richardson MD	9454748	2031700	1996-05-10	2024-11-15	present	normal	normal	normal	normal	normal	normal	normal	normal	normal	normal	normal	8	normal	normal	normal		normal	normal	normal	3 vessel cord	normal	normal	normal	normal	normal	normal	normal	normal	normal	normal	normal	normal	normal	normal	normal	normal	normal	normal	65.3	244.1
2024-08-19	Comp Detailed US	Sign & Create	F Fredrickson RDMS	J Johnson MD	9758959	2057279	2000-03-04	2024-12-26	present	suboptimal	normal	normal	normal	normal	normal	normal	normal	suboptimal	normal	normal		suboptimal	suboptimal	normal	2	suboptimal	normal	normal	3 vessel cord	normal	suboptimal	suboptimal	suboptimal	normal	normal	normal	suboptimal	suboptimal	normal	normal	normal	normal	normal	normal	normal	normal	normal	48.7	185.8
2024-08-20	Comp Detailed US	Sign & Create	F Fredrickson RDMS	K Karlson MD	9064271	2021452	1994-07-08	2024-11-24	present	normal	normal	normal	normal	normal	normal	normal	normal	normal	normal	normal	7.4	normal	normal	normal		normal	normal	normal	3 vessel cord	normal	normal	normal	normal	normal	normal	normal	normal	normal	normal	normal	normal	normal	normal	normal	normal	normal	normal	63.6	236.1
2024-08-21	Comp Detailed US	Sign & Create	F Fredrickson RDMS	K Karlson MD	9351860	2013915	1992-12-07	2024-11-10	present	normal	normal	normal	normal	normal	normal	normal	normal	normal	normal	normal	8.3	normal	normal	normal		normal	normal	normal	3 vessel cord	normal	normal	normal	normal	normal	normal	normal	normal	normal	normal	normal	normal	normal	normal	normal	normal	normal	normal	72.4	270.4
2024-08-21	Comp Detailed US	Sign & Create	F Fredrickson RDMS	M Markson DO	9671685	2060491	2006-05-09	2024-11-04	present	normal	normal	normal	normal	normal	normal	normal	normal	normal	normal	normal	8.4	normal	normal	normal		normal	normal	normal	3 vessel cord	normal	normal	normal	normal	normal	normal	normal	normal	normal	normal	normal	normal	normal	normal	normal	normal	normal	normal	72	274.2
2024-08-22	Comp Detailed US	Sign & Create	D Donaldson RDMS	R Richardson MD	9278502	2051404	1986-08-04	2025-01-09	present	suboptimal	normal	normal	normal	normal	normal	normal	normal	normal	suboptimal	suboptimal	6.6	suboptimal	suboptimal	normal	4	normal	normal	normal	3 vessel cord	normal	suboptimal	suboptimal	suboptimal	suboptimal	suboptimal	suboptimal	suboptimal	suboptimal	normal	normal	normal	normal	normal	normal	normal	normal	normal	45.9	177.8
2024-08-22	Comp Detailed US	Sign & Create	D Donaldson RDMS	M Markson DO	9243354	2060899	2002-03-19	2024-11-15	present	normal	normal	normal	normal	normal	normal	normal	normal	normal	normal	normal	9.3	normal	normal	normal		normal	normal	normal	3 vessel cord	normal	normal	normal	normal	normal	normal	normal	normal	normal	normal	normal	normal	normal	normal	normal	normal	normal	normal	73.6	273
2024-08-22	Comp Detailed US	Sign & Create	B Bronson RDMS	N Nicholson MD	9624999	2059624	1989-10-19	2025-01-25	present	normal	normal	normal	normal	normal	normal	normal	normal	normal	normal	normal	6.3	normal	normal	normal	2.9	normal	normal	normal	3 vessel cord	normal	normal	suboptimal	suboptimal	normal	normal	normal	normal	normal	normal	normal	normal	normal	normal	normal	normal	normal	normal	43.7	151.8
2024-08-23	Comp Detailed US	Sign & Create	F Fredrickson RDMS	K Karlson MD	9179164	2024616	1996-07-16	2024-10-09	present	normal	normal	normal	normal	normal	normal	normal	normal	normal	normal	normal	9.4	normal	normal	normal		normal	normal	normal	3 vessel cord	normal	normal	normal	normal	normal	normal	normal	normal	normal	normal	normal	normal	normal	normal	normal	normal	normal	normal	79	291.9
2024-08-23	Comp Detailed US	Sign & Create	B Bronson RDMS	N Nicholson MD	8763640	2059828	1997-06-19	2024-11-13	present	normal	normal	normal	normal	normal	normal	normal	normal	normal	normal	normal	10.1	normal	normal	normal		normal	normal	normal	3 vessel cord	normal	normal	normal	normal	normal	normal	normal	normal	normal	normal	normal	normal	normal	normal	normal	normal	normal	normal	66.6	262.2
2024-08-23	Comp Detailed US	Sign & Create	F Fredrickson RDMS	M Markson DO	8401014	2061358	1994-03-20	2024-11-14	present	normal	normal	normal	normal	normal	normal	normal	normal	normal	normal	normal	7.5	normal	normal	normal		normal	normal	normal	3 vessel cord	normal	normal	normal	normal	normal	normal	normal	normal	normal	normal	normal	normal	normal	normal	normal	normal	normal	normal	73.7	272.8
2024-08-24	Comp Detailed US	Sign & Create	D Donaldson RDMS	R Richardson MD	9319644	2051098	1990-07-25	2024-12-17	present	normal	normal	normal	normal	normal	normal	normal	normal	normal	normal	normal	7.7	normal	normal	normal		normal	normal	normal	3 vessel cord	normal	normal	normal	normal	normal	normal	normal	normal	normal	normal	normal	normal	normal	normal	normal	normal	normal	normal	60.4	224.6
2024-08-24	Comp Detailed US	Sign & Create	F Fredrickson RDMS	R Richardson MD	9292407	2051455	1991-04-20	2024-09-19	present	normal	normal	normal	normal	normal	normal	normal	normal	normal	normal	normal	10.4	normal	normal	normal		normal	normal	normal	3 vessel cord	normal	normal	normal	normal	normal	normal	normal	normal	normal	normal	normal	normal	normal	normal	normal	normal	normal	normal	89.8	320.2
2024-08-24	Comp Detailed US	Sign & Create	D Donaldson RDMS	M Markson DO	8974597	2061001	1991-10-19	2025-01-21	present	normal	normal	normal	normal	normal	normal	normal	normal	normal	normal	normal	5.1	normal	normal	normal	2.6	normal	normal	normal	3 vessel cord	normal	normal	normal	normal	normal	normal	normal	normal	normal	normal	normal	normal	normal	normal	normal	normal	normal	normal	43.7	164.6
2024-08-24	Comp Detailed US	Sign & Create	F Fredrickson RDMS	R Richardson MD	9001517	2063602	2002-11-06	2024-12-23	present	normal	suboptimal	suboptimal	normal	normal	normal	normal	suboptimal	normal	suboptimal	normal		normal	normal	normal		normal	normal	normal	3 vessel cor	normal	normal	normal	normal	normal	normal	normal	normal	normal	normal	normal	normal	normal	normal	normal	normal	normal	normal	55.4	214
2024-08-25	Comp Detailed US	Sign & Create	F Fredrickson RDMS	J Johnson MD	8574039	2057177	1989-04-05	2025-01-18	present	normal	normal	normal	normal	normal	normal	normal	normal	normal	normal	normal	5.7	normal	normal	normal	3	normal	normal	normal	3 vessel cord	normal	normal	normal	normal	normal	normal	normal	normal	normal	normal	normal	normal	normal	normal	normal	normal	normal	normal	40.4	152.2
2024-08-25	Comp Detailed US	Sign & Create	D Donaldson RDMS	N Nicholson MD	8468014	2062123	1991-05-22	2024-12-02	present	normal	normal	normal	normal	normal	normal	normal	normal	normal	normal	normal	6.3	normal	normal	normal		normal	normal	normal	3 vessel cord	normal	normal	normal	normal	normal	normal	normal	normal	normal	normal	normal	normal	normal	normal	normal	normal	normal	normal	63.1	237.6
2024-08-25	Comp Detailed US	Sign & Create	F Fredrickson RDMS	J Johnson MD	8138061	2057381	1987-09-04	2025-01-13	present	normal	normal	normal	normal	normal	normal	normal	normal	normal	normal	normal	7.3	suboptimal	normal	normal	5.2	normal	normal	normal	3 vessel cord	normal	normal	normal	normal	normal	suboptimal	suboptimal	suboptimal	normal	normal	normal	normal	normal	normal	normal	normal	normal	normal	46.8	178.6
2024-08-25	Comp Detailed US	Sign & Create	B Bronson RDMS	M Markson DO	8104017	2059471	2000-06-03	2025-01-12	present	normal	normal	normal	normal	normal	normal	normal	normal	normal	normal	normal	6.5	normal	normal	normal	4.5	normal	normal	normal	3 vessel cord	normal	normal	normal	normal	normal	normal	normal	normal	normal	normal	normal	normal	normal	normal	normal	normal	normal	normal	47.2	176.5
2024-08-26	Comp Detailed US	Sign & Create	B Bronson RDMS	N Nicholson MD	8541996	2061817	1995-10-17	2024-10-17	present	normal	normal	normal	normal	normal	normal	normal	normal	normal	normal	normal	12.5	normal	normal	normal		normal	normal	normal	3 vessel cord	normal	normal	normal	normal	normal	normal	normal	normal	normal	normal	normal	normal	normal	normal	normal	normal	normal	normal	79.6	293.2
2024-08-26	Comp Detailed US	Sign & Create	B Bronson RDMS	M Markson DO	8657253	2042688	1990-01-06	2024-12-28	present	normal	normal	normal	normal	normal	normal	normal	normal	normal	normal	normal	8.3	normal	normal	normal		normal	normal	normal	3 vessel cord	normal	normal	normal	normal	normal	normal	normal	normal	normal	normal	normal	normal	normal	normal	normal	normal	normal	normal	51.6	195.5
2024-08-26	Comp Detailed US	Sign & Create	D Donaldson RDMS	N Nicholson MD	9205734	2063296	1996-03-16	2025-01-05	present	normal	normal	normal	normal	normal	normal	normal	normal	normal	normal	normal	5.4	normal	normal	normal	4.6	normal	normal	normal	3 vessel cord	normal	normal	normal	normal	normal	normal	normal	normal	normal	normal	normal	normal	normal	normal	normal	normal	normal	normal	52.1	192.7
2024-08-26	Comp Detailed US	Sign & Create	F Fredrickson RDMS	M Markson DO	9835005	2060083	2000-11-19	2024-11-30	present	normal	normal	normal	normal	normal	normal	normal	normal	normal	normal	normal	6.7	normal	normal	normal		normal	normal	normal	3 vessel cord	normal	normal	normal	normal	normal	normal	normal	normal	normal	normal	normal	normal	normal	normal	normal	normal	normal	normal	64.7	238.8
2024-08-27	Comp Detailed US	Sign & Create	B Bronson RDMS	M Markson DO	9216052	2065183	1992-02-24	2024-10-01	present	normal	normal	normal	normal	normal	normal	normal	normal	normal	normal	normal		normal	normal	normal		normal	normal	normal	3 vessel cord	normal	normal	normal	normal	suboptimal	normal	normal	normal	normal	suboptimal	suboptimal	suboptimal	suboptimal	normal	normal	normal	normal	normal	80.7	290.4
2024-08-28	Comp Detailed US	Sign & Create	B Bronson RDMS	N Nicholson MD	9434874	2062072	1981-03-08	2025-01-28	present	normal	normal	normal	normal	normal	normal	normal	suboptimal	normal	suboptimal	normal	7.5	normal	normal	normal	2.3	normal	normal	normal	3 vessel cord	normal	suboptimal	suboptimal	suboptimal	normal	normal	normal	normal	normal	normal	normal	normal	normal	normal	normal	normal	normal	normal	42.9	152.4
2024-08-28	Comp Detailed US	Sign & Create	D Donaldson RDMS	N Nicholson MD	8605168	2062735	1989-12-09	2024-12-02	present	normal	normal	normal	normal	normal	normal	normal	normal	normal	normal	normal	8.1	normal	normal	normal		normal	normal	normal	2 vessel cord	normal	normal	normal	normal	normal	normal	normal	normal	normal	normal	normal	normal	normal	normal	normal	normal	normal	normal	63.3	233.1
2024-08-29	Comp Detailed US	Sign & Create	D Donaldson RDMS	N Nicholson MD	9220231	2061613	1985-12-13	2025-02-08	present	normal	normal	normal	normal	normal	normal	normal	suboptimal	normal	suboptimal	suboptimal	3.5	normal	normal	normal	2.9	normal	normal	normal	3 vessel cord	normal	normal	normal	normal	normal	normal	normal	normal	suboptimal	normal	normal	normal	normal	normal	normal	normal	normal	normal	36.5	134.7
2024-08-29	Comp Detailed US	Sign & Create	D Donaldson RDMS	N Nicholson MD	9873045	2060950	2001-08-01	2025-01-27	present	normal	normal	normal	normal	normal	normal	normal	normal	normal	normal	normal	5.4	normal	normal	normal	2.1	normal	normal	normal	3 vessel cord	normal	normal	normal	normal	normal	normal	normal	normal	normal	normal	normal	normal	normal	normal	normal	normal	normal	normal	43.5	160.2
2024-08-29	Comp Detailed US	Sign & Create	F Fredrickson RDMS	N Nicholson MD	8009874	2059573	1990-12-30	2024-12-29	present	normal	normal	normal	normal	normal	normal	normal	normal	normal	normal	normal	7	normal	normal	normal		normal	normal	normal	3 vessel cord	normal	normal	normal	normal	normal	normal	normal	normal	normal	normal	normal	normal	normal	normal	normal	normal	normal	normal	47.8	187.6
2024-08-31	Comp Detailed US	Sign & Create	D Donaldson RDMS	N Nicholson MD	9567902	2062276	2001-02-27	2024-11-08	present	normal	normal	normal	normal	normal	normal	normal	normal	suboptimal	suboptimal	suboptimal		suboptimal	suboptimal	normal		normal	normal	normal	3 vessel cord	normal	normal	normal	normal	normal	normal	normal	normal	normal	normal	normal	normal	normal	normal	normal	normal	normal	normal	73.9	268.4
2024-08-31	Comp Detailed US	Sign & Create	D Donaldson RDMS	N Nicholson MD	8263993	2088863	1998-11-01	2024-12-01	present	normal	normal	normal	normal	normal	normal	normal	normal	normal	normal	normal	7.9	normal	normal	normal		normal	normal	normal	3 vessel cord	normal	normal	normal	normal	normal	normal	normal	normal	normal	normal	normal	normal	normal	normal	normal	normal	normal	normal	64.1	247.9
2024-08-31	Comp Detailed US	Sign & Create	F Fredrickson RDMS	N Nicholson MD	8452914	2070736	1989-08-20	2024-10-28	present	normal	normal	normal	normal	normal	normal	normal	normal	normal	normal	normal	9.1	normal	normal	normal		normal	normal	normal	3 vessel cord	normal	normal	normal	normal	normal	normal	normal	normal	normal	normal	normal	normal	normal	normal	normal	normal	normal	normal	80.9	299.8
2024-08-31	Comp Detailed US	Revised Report	F Fredrickson RDMS	M Markson DO	9168722	2077357	1984-05-12	2024-11-28	present	normal	normal	normal	normal	normal	normal	normal	normal	normal	suboptimal	normal	9.4	suboptimal	suboptimal	normal		normal	normal	normal	3 vessel cord	normal	normal	normal	normal	normal	normal	normal	normal	normal	normal	normal	normal	normal	normal	normal	normal	normal	normal	69	259.4
2024-08-31	Comp Detailed US	Sign & Create	F Fredrickson RDMS	N Nicholson MD	9012292	2061052	1996-09-29	2024-11-29	present	normal	normal	normal	normal	normal	normal	normal	normal	normal	normal	normal	8	normal	normal	normal		normal	normal	normal	3 vessel cord	normal	normal	normal	normal	normal	normal	normal	normal	normal	normal	normal	normal	normal	normal	normal	normal	normal	normal	68.6	255.9
2024-09-01	Comp Detailed US	Sign & Create	F Fredrickson RDMS	N Nicholson MD	9903849	2075317	1985-02-18	2025-03-06	present	normal	normal	normal	normal	normal	normal	normal	suboptimal	normal	suboptimal	normal		suboptimal	suboptimal	normal		normal	normal	normal	3 vessel cord	normal	normal	suboptimal	normal	suboptimal	normal	normal	normal	suboptimal	suboptimal	suboptimal	suboptimal	suboptimal	normal	normal	normal	normal	suboptimal	28.3	106.8
2024-09-01	Comp Detailed US	Sign & Create	F Fredrickson RDMS	M Markson DO	9165816	2085858	1999-04-19	2024-10-23	present	suboptimal	normal	normal	normal	normal	normal	normal	normal	normal	suboptimal	normal		suboptimal	suboptimal	normal		suboptimal	normal	normal	3 vessel cord	normal	suboptimal	suboptimal	suboptimal	suboptimal	suboptimal	suboptimal	suboptimal	suboptimal	normal	normal	normal	normal	normal	normal	normal	normal	normal	83.4	311.4
2024-09-02	Comp Detailed US	Sign & Create	B Bronson RDMS	N Nicholson MD	9738357	2063959	2001-05-11	2024-12-12	present	normal	normal	normal	normal	normal	normal	normal	normal	normal	normal	normal	8.6	normal	normal	normal		normal	normal	normal	3 vessel cord	normal	normal	normal	normal	normal	normal	normal	normal	normal	normal	normal	normal	normal	normal	normal	normal	normal	normal	67.5	241.1
2024-09-02	Comp Detailed US	Sign & Create	F Fredrickson RDMS	N Nicholson MD	8132565	2064418	2004-07-27	2024-11-29	present	normal	normal	normal	normal	normal	normal	normal	normal	normal	normal	normal	7.8	normal	normal	normal		normal	normal	normal	3 vessel cord	normal	normal	normal	normal	normal	normal	normal	normal	normal	normal	normal	normal	normal	normal	normal	normal	normal	normal	66.9	255.4
2024-09-02	Comp Detailed US	Sign & Create	F Fredrickson RDMS	N Nicholson MD	8265691	2079142	1989-08-31	2025-01-19	present	normal	normal	normal	abnormal	normal	normal	normal	normal	normal	normal	normal	5.4	normal	normal	normal	5.7	normal	normal	normal	3 vessel cord	normal	normal	normal	normal	normal	normal	normal	normal	normal	normal	normal	normal	normal	normal	normal	normal	normal	normal	47.6	171.2
2024-09-02	Comp Detailed US	Sign & Create	F Fredrickson RDMS	N Nicholson MD	9561514	2078224	1996-10-14	2024-12-13	present	normal	normal	normal	normal	normal	normal	normal	suboptimal	normal	normal	normal	8.6	normal	normal	normal		normal	normal	normal	3 vessel cord	normal	normal	normal	normal	normal	normal	normal	normal	normal	normal	normal	normal	normal	normal	normal	normal	normal	normal	67.9	245.7
2024-09-03	Comp Detailed US	Sign & Create	D Donaldson RDMS	N Nicholson MD	8517328	2078989	1996-12-04	2025-01-19	present	normal	normal	normal	normal	normal	normal	normal	normal	normal	normal	normal	6.2	normal	normal	normal	2.9	normal	normal	normal	3 vessel cord	normal	normal	normal	normal	normal	normal	normal	normal	normal	normal	normal	normal	normal	normal	normal	normal	normal	normal	45.6	178.6
2024-09-04	Comp Detailed US	Sign & Create	F Fredrickson RDMS	M Markson DO	9876657	2092541	1995-05-07	2025-01-27	present	normal	normal	normal	normal	normal	normal	normal	normal	normal	normal	normal		normal	normal	normal	3.4	normal	normal	normal	3 vessel cord	normal	normal	normal	normal	normal	normal	normal	normal	normal	normal	normal	normal	normal	normal	normal	normal	normal	normal	45.5	171
2024-09-04	Comp Detailed US	Sign & Create	A Anderson RDMS	M Markson DO	9225267	2084078	1999-01-31	2025-01-01	present	normal	normal	normal	normal	normal	normal	normal	normal	normal	normal	normal	5.4	normal	normal	normal	5.7	normal	normal	normal	3 vessel cord	normal	normal	normal	normal	normal	normal	normal	normal	normal	normal	normal	normal	normal	normal	normal	normal	normal	normal	59.7	228
2024-09-04	Comp Detailed US	Sign & Create	D Donaldson RDMS	N Nicholson MD	8608021	2079499	1988-08-25	2025-01-23	present	normal	normal	normal	normal	normal	normal	normal	normal	normal	normal	normal	5.8	normal	normal	normal	4.2	normal	normal	normal	3 vessel cord	suboptimal	normal	normal	normal	suboptimal	normal	normal	normal	normal	normal	normal	normal	normal	normal	normal	normal	normal	normal	46.2	174.4
2024-09-05	Comp Detailed US	Sign & Create	D Donaldson RDMS	N Nicholson MD	8811102	2077306	1987-10-06	2025-01-13	present	normal	normal	normal	normal	normal	normal	normal	normal	normal	normal	normal	6.5	normal	normal	normal		normal	normal	normal	3 vessel cord	normal	normal	normal	normal	normal	normal	normal	normal	normal	normal	normal	normal	normal	normal	normal	normal	normal	normal	49.8	188.1
2024-09-05	Comp Detailed US	Sign & Create	F Fredrickson RDMS	J Johnson MD	8240249	2089119	2005-07-11	2024-10-18	present	normal	normal	normal	normal	normal	normal	normal	normal	normal	normal	normal	8.9	normal	normal	normal		normal	normal	normal	3 vessel cord	normal	normal	normal	normal	normal	normal	normal	normal	normal	normal	normal	normal	normal	normal	normal	normal	normal	suboptimal	84.4	309.5
2024-09-05	Comp Detailed US	Sign & Create	D Donaldson RDMS	N Nicholson MD	9872139	2077663	1999-03-14	2025-01-29	present	normal	normal	normal	normal	normal	normal	normal	normal	normal	normal	normal	6.5	normal	normal	normal	2.6	normal	normal	normal	3 vessel cord	normal	normal	normal	normal	normal	normal	normal	normal	normal	normal	normal	normal	normal	normal	normal	normal	normal	normal	44.8	166.7
2024-09-05	Comp Detailed US	Sign & Create	D Donaldson RDMS	M Markson DO	9714916	2100183	1994-10-21	2025-01-21	present	normal	normal	normal	normal	normal	normal	normal	normal	normal	normal	normal	5.7	normal	normal	normal		normal	normal	normal	3 vessel cord	normal	normal	normal	normal	normal	normal	normal	normal	normal	normal	normal	normal	normal	normal	normal	normal	normal	normal	48.1	188.7
2024-09-07	Comp Detailed US	Sign & Create	D Donaldson RDMS	M Markson DO	8446238	2076694	1983-11-16	2024-10-03	present	normal	normal	normal	normal	normal	normal	normal	normal	normal	normal	normal	10.4	normal	normal	normal		normal	normal	normal	3 vessel cord	normal	normal	normal	normal	normal	normal	normal	normal	normal	normal	normal	normal	normal	normal	normal	normal	normal	suboptimal	85.7	318.3
2024-09-07	Comp Detailed US	Sign & Create	F Fredrickson RDMS	K Karlson MD	9889965	2030174	1996-05-14	2025-01-28	present	normal	normal	normal	normal	normal	normal	normal	normal	normal	normal	normal	6.5	normal	normal	normal	3.7	normal	normal	normal	3 vessel cord	normal	normal	normal	normal	normal	normal	normal	normal	normal	normal	normal	normal	normal	normal	normal	normal	normal	normal	47.5	177.3
2024-09-08	Comp Detailed US	Sign & Create	B Bronson RDMS	K Karlson MD	9557501	2096820	2003-01-18	2025-02-01	present	normal	normal	normal	normal	normal	normal	normal	normal	normal	normal	normal	5.5	normal	normal	normal	5.5	normal	normal	normal	3 vessel cord	normal	normal	normal	normal	normal	normal	normal	normal	normal	normal	normal	normal	normal	normal	normal	normal	normal	normal	42.9	156.8
2024-09-08	Comp Detailed US	Sign & Create	D Donaldson RDMS	M Markson DO	8424127	2076847	2005-03-14	2025-02-05	present	normal	normal	normal	normal	normal	normal	normal	normal	normal	normal	normal	4.2	normal	normal	normal	3.8	normal	normal	normal	3 vessel cord	normal	normal	normal	normal	normal	normal	normal	normal	normal	normal	normal	normal	normal	normal	normal	normal	normal	normal	38	144.3
2024-09-08	Comp Detailed US	Sign & Create	B Bronson RDMS	M Markson DO	9151228	2083925	1990-01-05	2025-02-12	present	normal	normal	normal	normal	normal	normal	normal	normal	normal	normal	normal	6.4	normal	normal	normal	3.5	normal	normal	normal	3 vessel cord	normal	normal	normal	normal	normal	normal	normal	normal	normal	normal	normal	normal	normal	normal	normal	normal	normal	normal	39	146.1
2024-09-08	Comp Detailed US	Sign & Create	F Fredrickson RDMS	K Karlson MD	9113833	2100234	1990-04-23	2025-01-29	present	normal	normal	normal	normal	normal	normal	normal	normal	suboptimal	suboptimal	suboptimal		normal	normal	normal	3	normal	normal	normal	3 vessel cord	normal	normal	suboptimal	suboptimal	suboptimal	normal	normal	normal	suboptimal	normal	normal	normal	normal	normal	normal	normal	normal	normal	44.6	169.8
2024-09-08	Comp Detailed US	Sign & Create	B Bronson RDMS	K Karlson MD	8700836	2091722	1985-03-20	2024-10-12	present	normal	normal	normal	normal	suboptimal	suboptimal	suboptimal	normal	suboptimal	suboptimal	suboptimal		suboptimal	suboptimal	normal		normal	normal	normal	3 vessel cord	normal	suboptimal	suboptimal	suboptimal	normal	suboptimal	suboptimal	normal	suboptimal	normal	normal	normal	suboptimal	normal	normal	normal	normal	suboptimal	90	318
2024-09-08	Comp Detailed US	Sign & Create	D Donaldson RDMS	R Richardson MD	8037439	2097942	1995-11-29	2024-12-19	present	normal	normal	normal	normal	normal	normal	normal	normal	normal	normal	normal	8.5	normal	normal	normal		normal	normal	normal	3 vessel cord	normal	normal	normal	normal	normal	normal	normal	normal	normal	normal	normal	normal	normal	normal	normal	normal	normal	normal	65.2	240.7
2024-09-09	Comp Detailed US	Sign & Create	A Anderson RDMS	M Markson DO	9226148	2110262	1988-05-18	2025-01-03	present	normal	normal	normal	normal	normal	normal	normal	normal	normal	normal	normal	6.1	normal	normal	normal	4.7	normal	normal	normal	3 vessel cord, 3 vessel cord	normal	normal	normal	normal	normal	normal	normal	normal	normal	normal	normal	normal	normal	normal	normal	normal	normal	normal	55	217.4
2024-09-09	Comp Detailed US	Sign & Create	D Donaldson RDMS	K Karlson MD	8320382	2034856	1989-01-26	2025-02-14	present	normal	normal	normal	normal	normal	normal	normal	normal	normal	normal	normal	5.1	normal	normal	normal	3.3	normal	normal	normal	3 vessel cord	normal	normal	normal	normal	normal	normal	normal	normal	normal	normal	normal	normal	normal	normal	normal	normal	normal	normal	41.2	148.7
2024-09-10	Comp Detailed US	Sign & Create	A Anderson RDMS	M Markson DO	8414127	2093459	1990-08-28	2024-10-03	present	normal	normal	normal	normal	suboptimal	suboptimal	suboptimal	normal	normal	normal	normal	14.2	normal	normal	suboptimal		normal	normal	normal	3 vessel cord, 3 vessel cord	normal	normal	normal	normal	suboptimal	suboptimal	suboptimal	normal	normal	normal	normal	normal	normal	normal	normal	normal	normal	normal	98.4	350.7
2024-09-10	Comp Detailed US	Sign & Create	D Donaldson RDMS	N Nicholson MD	9192839	2079703	1993-07-16	2024-11-20	present	normal	normal	normal	normal	normal	normal	normal	normal	normal	normal	normal	8.3	normal	normal	normal		normal	normal	normal	3 vessel cord	normal	normal	normal	normal	normal	normal	normal	normal	normal	normal	normal	normal	normal	normal	normal	normal	normal	normal	68.6	271.6
2024-09-10	Comp Detailed US	Sign & Create	D Donaldson RDMS	N Nicholson MD	9131314	2079448	2003-11-22	2024-11-02	present	normal	normal	normal	normal	normal	normal	normal	normal	normal	normal	normal	8.3	normal	normal	normal		normal	normal	normal	3 vessel cord	normal	normal	normal	normal	normal	normal	normal	normal	normal	normal	normal	normal	normal	normal	normal	normal	normal	normal	86.5	313.8
2024-09-10	Comp Detailed US	Sign & Create	D Donaldson RDMS	N Nicholson MD	9232901	2079550	1987-11-09	2025-02-04	present	normal	normal	normal	normal	normal	normal	normal	normal	normal	normal	normal	4.7	normal	normal	normal	3	normal	normal	normal	3 vessel cord	normal	normal	normal	normal	normal	normal	normal	normal	normal	normal	normal	normal	normal	normal	normal	normal	normal	normal	41.9	155.9
2024-09-11	Comp Detailed US	Sign & Create	A Anderson RDMS	K Karlson MD	9558830	2065642	2002-08-01	2025-01-19	present	normal	normal	normal	normal	normal	normal	normal	normal	normal	normal	normal	7.9	normal	normal	normal	4	normal	normal	normal	3 vessel cord	normal	normal	normal	normal	normal	normal	normal	normal	normal	normal	normal	normal	normal	normal	normal	normal	normal	normal	49.9	191.7
2024-09-12	Comp Detailed US	Sign & Create	A Anderson RDMS	K Karlson MD	9511935	2044369	2002-02-22	2024-11-08	present	normal	normal	normal	normal	normal	normal	normal	normal	normal	suboptimal	suboptimal	9.7	normal	normal	normal		normal	normal	normal	3 vessel cord	normal	normal	normal	normal	normal	normal	normal	normal	normal	normal	normal	suboptimal	suboptimal	normal	normal	normal	normal	normal	75	268.6
2024-09-12	Comp Detailed US	Sign & Create	B Bronson RDMS	J Johnson MD	9750610	2121308	1988-11-02	2024-11-18	present	normal	normal	normal	normal	normal	normal	normal	normal	suboptimal	suboptimal	normal	12.7	suboptimal	suboptimal	normal		normal	normal	normal	3 vessel cord	normal	suboptimal	suboptimal	suboptimal	suboptimal	suboptimal	suboptimal	suboptimal	suboptimal	suboptimal	suboptimal	suboptimal	suboptimal	normal	normal	normal	normal	suboptimal	72.3	284.7
2024-09-12	Comp Detailed US	Sign & Create	D Donaldson RDMS	M Markson DO	8962071	2100030	2006-07-18	2024-12-26	present	normal	normal	normal	normal	normal	normal	normal	normal	normal	normal	normal	6.2	normal	normal	normal		normal	normal	normal	3 vessel cord	normal	normal	normal	normal	normal	normal	normal	normal	normal	normal	normal	normal	normal	normal	normal	normal	normal	normal	60	224.8
2024-09-13	Comp Detailed US	Sign & Create	B Bronson RDMS	J Johnson MD	8193812	2068243	1999-06-20	2024-12-12	present	normal	normal	normal	normal	normal	normal	normal	normal	normal	normal	normal	10.7	normal	normal	normal		normal	normal	normal	3 vessel cord	normal	normal	normal	normal	normal	normal	normal	normal	normal	normal	normal	normal	normal	normal	normal	normal	normal	normal	67.1	246.4
2024-09-13	Comp Detailed US	Sign & Create	B Bronson RDMS	K Karlson MD	8886286	2097126	2005-02-13	2025-01-31	present	normal	normal	normal	normal	normal	normal	normal	normal	normal	normal	normal	5.5	normal	normal	normal	3.5	normal	normal	normal	3 vessel cord	normal	normal	normal	normal	normal	normal	normal	normal	normal	normal	normal	normal	normal	normal	normal	normal	normal	normal	36.1	134.8
2024-09-13	Comp Detailed US	Sign & Create	A Anderson RDMS	K Karlson MD	9015695	2108986	1993-09-17	2025-01-25	present	normal	normal	normal	normal	normal	normal	normal	normal	normal	normal	normal	6.2	normal	normal	normal	3.8	normal	normal	normal	3 vessel cord	normal	normal	normal	normal	suboptimal	normal	normal	normal	suboptimal	normal	normal	normal	normal	normal	normal	normal	normal	normal	47.6	185.9
2024-09-14	Comp Detailed US	Sign & Create	A Anderson RDMS	J Johnson MD	8428628	2047168	1997-08-25	2025-01-10	present	normal	normal	normal	normal	normal	normal	normal	normal	normal	normal	normal	5.8	normal	normal	normal	4.3	normal	normal	normal	3 vessel cord	normal	suboptimal	normal	suboptimal	normal	normal	normal	normal	normal	normal	suboptimal	suboptimal	suboptimal	normal	normal	normal	normal	normal	47.9	190.3
2024-09-14	Comp Detailed US	Sign & Create	A Anderson RDMS	K Karlson MD	9596351	2073838	1988-12-30	2025-01-19	present	normal	normal	normal	normal	normal	normal	normal	normal	suboptimal	normal	normal	7.5	normal	normal	normal	4.9	suboptimal	normal	normal	3 vessel cord	normal	normal	normal	normal	suboptimal	suboptimal	suboptimal	normal	normal	suboptimal	suboptimal	suboptimal	suboptimal	normal	normal	normal	normal	normal	51.9	196.2
2024-09-14	Comp Detailed US	Sign & Create	B Bronson RDMS	M Markson DO	8269251	2098961	1987-09-07	2024-11-27	present	normal	normal	normal	normal	normal	normal	normal	normal	normal	normal	normal	11.8	normal	normal	normal		normal	normal	abnormal	3 vessel cord	normal	normal	suboptimal	suboptimal	normal	suboptimal	suboptimal	suboptimal	suboptimal	normal	normal	normal	normal	normal	normal	normal	normal	suboptimal	71.8	277.6
2024-09-15	Comp Detailed US	Sign & Create	B Bronson RDMS	J Johnson MD	8003995	2095856	2002-01-13	2025-02-05	present	normal	normal	normal	normal	normal	normal	normal	normal	normal	normal	normal	6.1	normal	normal	normal	4.4	normal	normal	normal	3 vessel cord	normal	normal	normal	normal	normal	normal	normal	normal	normal	normal	normal	normal	normal	normal	normal	normal	normal	normal	47.8	174.5
2024-09-15	Comp Detailed US	Sign & Create	F Fredrickson RDMS	K Karlson MD	8130449	2088761	1998-09-10	2024-11-19	present	normal	normal	normal	normal	normal	normal	normal	normal	normal	normal	normal	9.9	normal	normal	normal		normal	normal	normal	3 vessel cord	normal	normal	normal	normal	normal	normal	normal	normal	normal	normal	normal	normal	normal	normal	normal	normal	normal	normal	77.3	294.4
2024-09-16	Comp Detailed US	Sign & Create	A Anderson RDMS	M Markson DO	9365637	2121460	2003-12-16	2024-12-01	present	normal	normal	normal	normal	normal	normal	normal	normal	normal	normal	normal	9.9	normal	normal	normal		suboptimal	normal	normal	3 vessel cord	normal	suboptimal	suboptimal	normal	normal	normal	normal	normal	normal	normal	normal	normal	suboptimal	normal	normal	normal	normal	normal	62.8	255.4
2024-09-16	Comp Detailed US	Sign & Create	B Bronson RDMS	R Richardson MD	8801902	2103383	1998-09-13	2025-01-20	present	normal	normal	normal	normal	normal	normal	normal	normal	normal	normal	normal	10.2	normal	normal	normal		normal	normal	normal	3 vessel cord	normal	normal	normal	normal	normal	normal	normal	normal	normal	normal	normal	normal	normal	normal	normal	normal	normal	normal	52.1	200.2
2024-09-16	Comp Detailed US	Sign & Create	A Anderson RDMS	M Markson DO	8260287	2111995	1990-09-10	2025-02-08	present	normal	normal	normal	normal	normal	normal	normal	normal	normal	normal	normal	5.3	normal	normal	normal	2.4	normal	normal	normal	3 vessel cord	normal	normal	normal	normal	normal	normal	normal	normal	normal	normal	normal	normal	normal	normal	normal	normal	normal	normal	46.4	169.1
2024-09-17	Comp Detailed US	Sign & Create	A Anderson RDMS	M Markson DO	9282767	2112607	1982-07-24	2025-02-10	present	normal	normal	normal	normal	normal	normal	normal	normal	normal	normal	normal	5.2	normal	normal	normal	3.2	normal	normal	normal	3 vessel cord	normal	normal	normal	normal	normal	normal	normal	suboptimal	normal	normal	normal	normal	suboptimal	normal	normal	normal	normal	normal	41.7	157.5
2024-09-17	Comp Detailed US	Sign & Create	B Bronson RDMS	J Johnson MD	9053252	2122124	1995-02-26	2024-12-16	present	normal	normal	normal	normal	normal	normal	normal	normal	normal	normal	normal	11.8	normal	normal	normal		normal	normal	normal	3 vessel cord	normal	normal	normal	normal	normal	normal	normal	normal	normal	normal	normal	normal	suboptimal	normal	normal	normal	normal	normal	67.7	256.1
2024-09-18	Comp Detailed US	Sign & Create	B Bronson RDMS	J Johnson MD	9700312	2116827	2003-12-29	2025-02-11	present	normal	normal	normal	normal	normal	normal	normal	normal	normal	normal	normal	5.9	normal	normal	normal	3.6	normal	normal	normal	3 vessel cord	normal	normal	normal	normal	normal	normal	normal	normal	normal	suboptimal	suboptimal	suboptimal	suboptimal	normal	normal	normal	normal	suboptimal	45.4	167.7
2024-09-18	Comp Detailed US	Sign & Create	D Donaldson RDMS	J Johnson MD	8058624	2067986	1993-11-06	2024-12-02	present	normal	normal	normal	normal	normal	normal	normal	normal	normal	normal	normal	8.4	normal	normal	normal		normal	normal	normal	3 vessel cord	normal	normal	normal	normal	normal	normal	normal	normal	normal	normal	normal	normal	normal	normal	normal	normal	normal	normal	69.4	269.2
2024-09-18	Comp Detailed US	Sign & Create	A Anderson RDMS	J Johnson MD	8113155	2082908	1985-03-23	2025-02-21	present	normal	normal	normal	normal	normal	normal	normal	normal	normal	normal	normal	4.6	normal	normal	normal	2.6	normal	normal	normal	3 vessel cord	suboptimal	suboptimal	normal	normal	normal	normal	normal	suboptimal	normal	normal	normal	normal	normal	normal	normal	normal	normal	normal	36.1	138.6
2024-09-18	Comp Detailed US	Sign & Create	B Bronson RDMS	R Richardson MD	8490337	2113729	1993-02-21	2025-01-21	present	normal	normal	normal	normal	normal	normal	normal	normal	normal	normal	normal	7.3	normal	normal	normal		normal	normal	normal	3 vessel cord	normal	normal	normal	normal	normal	normal	normal	normal	normal	normal	normal	normal	normal	normal	normal	normal	normal	normal	59.3	216.2
2024-09-18	Comp Detailed US	Sign & Create	A Anderson RDMS	K Karlson MD	9439553	2111485	1999-08-27	2025-01-31	present	normal	normal	normal	normal	normal	normal	normal	normal	normal	normal	normal	5.7	normal	normal	normal	4.5	normal	normal	normal	3 vessel cord	normal	normal	normal	normal	normal	normal	normal	normal	normal	normal	normal	normal	normal	normal	normal	normal	normal	normal	43	178
2024-09-19	Comp Detailed US	Sign & Create	A Anderson RDMS	M Markson DO	9795963	2133325	1992-12-19	2025-03-11	present	normal	normal	normal	normal	normal	normal	normal	normal	normal	suboptimal	suboptimal	3.9	normal	normal	normal	2.1	normal	normal	normal	3 vessel cord	normal	suboptimal	suboptimal	normal	normal	normal	normal	suboptimal	normal	normal	normal	normal	normal	normal	normal	normal	normal	normal	31.9	125.2
2024-09-19	Comp Detailed US	Sign & Create	A Anderson RDMS	K Karlson MD	8146176	2054934	1994-10-31	2024-11-11	present	normal	normal	normal	normal	normal	normal	normal	normal	normal	suboptimal	suboptimal	9.9	normal	normal	normal		normal	normal	normal	3 vessel cord, 3 vessel cord	normal	normal	normal	normal	normal	normal	normal	normal	normal	normal	normal	normal	suboptimal	normal	normal	normal	normal	suboptimal	76.7	304
2024-09-19	Comp Detailed US	Sign & Create	A Anderson RDMS	J Johnson MD	8697713	2133070	1996-10-13	2025-02-17	present	normal	normal	normal	normal	normal	normal	normal	normal	normal	normal	normal	6.3	normal	normal	normal	4.3	normal	normal	normal	3 vessel cord, 3 vessel cord	normal	normal	normal	normal	normal	normal	normal	normal	normal	normal	normal	normal	normal	normal	normal	normal	normal	normal	46.4	177.7
2024-09-20	Comp Detailed US	Sign & Create	A Anderson RDMS	M Markson DO	9042448	2135214	2002-04-02	2025-02-14	present	normal	normal	normal	normal	normal	normal	normal	normal	normal	normal	normal	6.1	normal	normal	normal	3.6	normal	normal	normal	3 vessel cord	normal	normal	normal	normal	normal	normal	normal	normal	normal	normal	normal	normal	normal	normal	normal	normal	normal	normal	41.3	163.1
2024-09-20	Comp Detailed US	Sign & Create	D Donaldson RDMS	J Johnson MD	9073361	2047372	1999-05-04	2025-02-19	present	normal	normal	normal	normal	normal	normal	normal	normal	suboptimal	suboptimal	suboptimal		suboptimal	suboptimal	normal	3.3	normal	normal	normal	3 vessel cord	normal	normal	normal	normal	normal	normal	normal	normal	normal	normal	normal	normal	normal	normal	normal	normal	normal	normal	39.3	150
2024-09-20	Comp Detailed US	Sign & Create	A Anderson RDMS	J Johnson MD	8251098	2105981	1999-01-02	2024-12-28	present	normal	normal	normal	normal	normal	normal	normal	normal	normal	normal	normal	8.5	normal	normal	normal		normal	normal	normal	3 vessel cord	normal	normal	normal	normal	normal	normal	normal	normal	normal	normal	normal	normal	normal	normal	normal	normal	normal	normal	64.3	246
2024-09-20	Comp Detailed US	Sign & Create	A Anderson RDMS	J Johnson MD	9646055	2124215	1991-06-20	2025-02-15	present	normal	normal	normal	normal	normal	normal	normal	normal	normal	normal	normal	5.5	normal	normal	normal	3.3	normal	normal	normal	3 vessel cord	normal	normal	normal	normal	normal	normal	normal	normal	normal	normal	normal	normal	normal	normal	normal	normal	normal	normal	44.4	161.5
2024-09-21	Comp Detailed US	Sign & Create	B Bronson RDMS	J Johnson MD	8614137	2128591	1993-08-07	2025-03-02	present	normal	normal	normal	normal	normal	normal	normal	normal	normal	normal	normal	4.5	normal	normal	normal	3.5	normal	normal	normal	3 vessel cord	normal	normal	normal	normal	normal	normal	normal	normal	normal	suboptimal	suboptimal	suboptimal	suboptimal	normal	normal	normal	normal	normal	39	147.3
2024-09-21	Comp Detailed US	Sign & Create	B Bronson RDMS	J Johnson MD	9351070	2137964	1994-04-06	2025-01-27	present	normal	normal	normal	normal	normal	normal	normal	normal	normal	normal	normal	6.8	normal	normal	normal		normal	normal	normal	3 vessel cord	normal	normal	normal	normal	normal	normal	normal	normal	normal	normal	normal	normal	normal	normal	normal	normal	normal	normal	52.4	193
2024-09-21	Comp Detailed US	Sign & Create	A Anderson RDMS	J Johnson MD	9609913	2130985	1992-03-16	2025-02-06	present	normal	normal	normal	normal	normal	normal	normal	normal	normal	normal	normal	5.3	normal	normal	normal	3.2	suboptimal	normal	normal	3 vessel cord	suboptimal	normal	normal	suboptimal	suboptimal	normal	normal	normal	normal	normal	normal	normal	normal	normal	normal	normal	normal	normal	47.2	178.1
2024-09-22	Comp Detailed US	Sign & Create	B Bronson RDMS	M Markson DO	8412165	2126202	1989-03-13	2024-12-26	present	normal	normal	normal	normal	normal	normal	normal	normal	suboptimal	suboptimal	suboptimal		suboptimal	suboptimal	normal		normal	normal	normal	3 vessel cord	normal	suboptimal	suboptimal	suboptimal	suboptimal	suboptimal	suboptimal	suboptimal	normal	normal	normal	normal	normal	normal	normal	normal	normal	normal	63	246.5
2024-09-22	Comp Detailed US	Sign & Create	B Bronson RDMS	R Richardson MD	8812329	2113882	1996-12-21	2025-02-22	present	normal	normal	normal	normal	normal	normal	normal	normal	normal	normal	normal	5.7	normal	normal	normal	2.5	normal	normal	normal	3 vessel cord	normal	suboptimal	normal	suboptimal	normal	suboptimal	suboptimal	suboptimal	suboptimal	normal	normal	normal	suboptimal	normal	normal	normal	normal	normal	41	150
2024-09-22	Comp Detailed US	Sign & Create	B Bronson RDMS	M Markson DO	9894359	2125947	1991-12-31	2025-02-08	present	normal	normal	normal	normal	normal	normal	normal	normal	normal	normal	normal	7.3	normal	normal	normal	5.2	normal	normal	normal	3 vessel cord	normal	suboptimal	abnormal	abnormal	normal	normal	normal	suboptimal	normal	normal	normal	normal	normal	normal	normal	normal	normal	normal	46.8	174.8
2024-09-22	Comp Detailed US	Sign & Create	B Bronson RDMS	J Johnson MD	8627306	2137403	2002-10-25	2025-02-16	present	normal	normal	normal	normal	normal	normal	normal	suboptimal	normal	suboptimal	normal	5.8	normal	normal	normal	2.7	normal	normal	normal	3 vessel cord	normal	normal	normal	normal	normal	normal	normal	normal	normal	suboptimal	suboptimal	suboptimal	suboptimal	normal	normal	normal	normal	normal	42	154.5
2024-09-23	Comp Detailed US	Sign & Create	D Donaldson RDMS	M Markson DO	8952918	2113321	1997-03-12	2024-10-23	present	normal	normal	normal	normal	normal	normal	normal	normal	normal	normal	normal	8.1	normal	normal	normal		normal	normal	normal	3 vessel cord	normal	normal	normal	normal	normal	normal	normal	normal	normal	normal	normal	normal	normal	normal	normal	normal	normal	normal	82.4	312.5
2024-09-23	Comp Detailed US	Sign & Create	A Anderson RDMS	J Johnson MD	9590588	2128389	2003-02-24	2025-01-16	present	normal	normal	normal	normal	normal	normal	normal	normal	normal	normal	normal	8.3	normal	normal	normal		normal	normal	normal	3 vessel cord	normal	normal	normal	normal	suboptimal	suboptimal	suboptimal	normal	normal	normal	normal	normal	normal	normal	normal	normal	normal	normal	56.4	212.8
2024-09-25	Comp Detailed US	Sign & Create	B Bronson RDMS	K Karlson MD	9817071	2110823	1998-08-09	2024-12-09	present	normal	normal	normal	normal	normal	normal	normal	normal	normal	normal	normal	9.2	normal	normal	normal		normal	normal	normal	3 vessel cord	normal	normal	normal	normal	normal	normal	normal	normal	normal	normal	normal	normal	normal	normal	normal	normal	normal	normal	75.6	274.8
2024-09-25	Comp Detailed US	Sign & Create	B Bronson RDMS	M Markson DO	9601161	2125998	2001-10-29	2024-11-12	present	normal	normal	normal	normal	normal	normal	normal	normal	normal	normal	normal	13	normal	normal	normal		normal	normal	normal	3 vessel cord	normal	normal	normal	normal	normal	normal	normal	normal	normal	suboptimal	suboptimal	suboptimal	suboptimal	normal	normal	normal	normal	suboptimal	78.9	281.8
2024-09-26	Comp Detailed US	Sign & Create	A Anderson RDMS	R Richardson MD	8462328	2138678	1992-07-31	2025-02-15	present	normal	normal	normal	normal	normal	normal	normal	normal	normal	normal	normal	6.2	normal	normal	normal	3.4	normal	normal	normal	3 vessel cord	normal	normal	normal	normal	normal	normal	normal	normal	normal	normal	normal	normal	normal	normal	normal	normal	normal	normal	45.3	167.7
2024-09-26	Comp Detailed US	Sign & Create	B Bronson RDMS	J Johnson MD	8469099	2138117	1987-07-01	2024-12-05	present	normal	normal	normal	normal	normal	normal	normal	normal	normal	normal	normal	10.6	normal	normal	normal		normal	normal	normal	3 vessel cord	normal	normal	normal	normal	normal	normal	normal	normal	normal	normal	normal	normal	normal	normal	normal	normal	normal	normal	73.6	273.9
2024-09-26	Comp Detailed US	Sign & Create	D Donaldson RDMS	J Johnson MD	9605703	2134805	2004-10-02	2024-12-30	present	normal	normal	normal	normal	normal	normal	normal	normal	normal	normal	normal	8.8	normal	normal	normal		normal	normal	normal	3 vessel cord	normal	normal	normal	normal	normal	normal	normal	normal	normal	normal	normal	normal	normal	normal	normal	normal	normal	normal	69.8	258.2
2024-09-26	Comp Detailed US	Sign & Create	A Anderson RDMS	J Johnson MD	8979842	2068499	1993-04-29	2025-01-25	present	normal	normal	normal	normal	normal	normal	normal	normal	normal	normal	normal	6	normal	normal	normal	5.2	normal	normal	normal	3 vessel cord	normal	normal	normal	normal	normal	normal	normal	normal	normal	normal	normal	normal	normal	normal	normal	normal	normal	normal	51	193.8
2024-09-26	Comp Detailed US	Sign & Create	B Bronson RDMS	J Johnson MD	8205899	2118613	1990-09-03	2025-02-24	present	normal	normal	normal	normal	normal	normal	normal	suboptimal	normal	suboptimal	normal	5.2	normal	normal	normal	2.7	normal	normal	normal	3 vessel cord	normal	normal	suboptimal	suboptimal	normal	normal	normal	suboptimal	normal	normal	normal	normal	normal	normal	normal	normal	normal	normal	39.2	142.9
2024-09-27	Comp Detailed US	Sign & Create	A Anderson RDMS	J Johnson MD	9205222	2167641	1983-11-25	2025-03-07	present	normal	normal	normal	normal	normal	normal	normal	suboptimal	normal	normal	normal	4.1	normal	normal	normal	1.7	normal	normal	normal	3 vessel cord	suboptimal	normal	normal	normal	normal	normal	normal	normal	normal	suboptimal	suboptimal	suboptimal	suboptimal	normal	normal	normal	normal	normal	38.2	143.7
2024-09-27	Comp Detailed US	Sign & Create	A Anderson RDMS	J Johnson MD	8477484	2153868	1984-09-22	2025-01-08	present	normal	normal	normal	normal	normal	normal	normal	normal	normal	normal	normal	7.2	normal	normal	normal	4.8	normal	normal	normal	3 vessel cord	normal	suboptimal	suboptimal	normal	normal	normal	normal	normal	normal	normal	normal	normal	normal	normal	normal	normal	normal	normal	61.9	235.1
2024-09-27	Comp Detailed US	Sign & Create	A Anderson RDMS	R Richardson MD	8870321	2138780	1989-12-02	2025-01-17	present	normal	normal	normal	normal	normal	normal	normal	normal	normal	normal	normal	7.4	normal	normal	normal	4.3	normal	normal	normal	3 vessel cord	normal	normal	normal	normal	normal	normal	normal	normal	normal	normal	normal	normal	normal	normal	normal	normal	normal	normal	55.1	222.6
2024-09-28	Comp Detailed US	Sign & Create	D Donaldson RDMS	J Johnson MD	8653835	2133274	1998-05-20	2024-10-18	present	normal	normal	normal	normal	normal	normal	normal	normal	normal	normal	normal	8.9	normal	normal	normal		normal	normal	normal	3 vessel cord	normal	normal	normal	normal	suboptimal	normal	normal	normal	normal	normal	normal	normal	normal	normal	normal	normal	normal	normal	88.6	315.3
2024-09-28	Comp Detailed US	Sign & Create	D Donaldson RDMS	J Johnson MD	9659061	2092490	1985-06-24	2025-02-15	present	normal	normal	normal	normal	normal	normal	normal	normal	normal	normal	normal	5.9	normal	normal	normal	4.1	normal	normal	normal	3 vessel cord	normal	normal	normal	normal	normal	normal	normal	normal	normal	normal	normal	normal	normal	normal	normal	normal	normal	normal	41.5	165.4
2024-09-28	Comp Detailed US	Sign & Create	B Bronson RDMS	J Johnson MD	9468563	2032821	1994-05-06	2025-02-27	present	normal	normal	normal	normal	normal	normal	normal	normal	normal	normal	normal	5.8	normal	normal	normal	3.9	normal	normal	normal	3 vessel cord	normal	normal	normal	normal	normal	normal	normal	suboptimal	normal	normal	normal	normal	normal	normal	normal	normal	normal	normal	39.3	146
2024-09-28	Comp Detailed US	Sign & Create	D Donaldson RDMS	K Karlson MD	8261796	2149840	2001-09-29	2025-01-20	present	normal	normal	normal	normal	normal	normal	normal	normal	normal	normal	normal	6.3	normal	normal	normal		normal	normal	normal	3 vessel cord	normal	normal	normal	normal	normal	normal	normal	normal	normal	normal	normal	normal	normal	normal	normal	normal	normal	normal	61.5	235.1
2024-09-28	Comp Detailed US	Sign & Create	D Donaldson RDMS	J Johnson MD	9824246	2145866	1994-10-09	2025-02-03	present	normal	normal	normal	normal	normal	normal	normal	normal	normal	normal	normal	7.3	normal	normal	normal	4.2	normal	normal	normal	3 vessel cord	normal	suboptimal	suboptimal	suboptimal	normal	suboptimal	suboptimal	normal	suboptimal	normal	normal	normal	normal	normal	normal	normal	normal	normal	50.2	186.6
2024-09-28	Comp Detailed US	Sign & Create	D Donaldson RDMS	J Johnson MD	9172122	2162031	1995-12-09	2025-02-12	present	normal	normal	normal	normal	normal	normal	normal	normal	normal	normal	normal	6.5	normal	normal	normal	2.7	normal	normal	normal	3 vessel cord	normal	normal	normal	suboptimal	normal	normal	normal	normal	normal	normal	normal	normal	normal	normal	normal	normal	normal	normal	46.7	176.8
2024-09-29	Comp Detailed US	Sign & Create	A Anderson RDMS	J Johnson MD	8975361	2052631	1986-09-17	2025-02-21	present	normal	normal	normal	normal	normal	normal	normal	suboptimal	normal	normal	normal	5.1	normal	normal	normal	3.1	normal	normal	normal	3 vessel cord	normal	suboptimal	normal	normal	normal	normal	normal	suboptimal	normal	suboptimal	suboptimal	suboptimal	suboptimal	normal	normal	normal	normal	normal	42.9	158.7
2024-09-29	Comp Detailed US	Sign & Create	A Anderson RDMS	M Markson DO	9022049	2193127	1999-08-19	2025-01-30	present	normal	normal	normal	normal	normal	normal	normal	normal	suboptimal	normal	normal	6.6	normal	normal	normal	3.6	normal	normal	normal	3 vessel cord	normal	suboptimal	suboptimal	suboptimal	normal	normal	normal	normal	normal	normal	normal	normal	normal	normal	normal	normal	normal	normal	54.4	210.7
2024-09-29	Comp Detailed US	Sign & Create	B Bronson RDMS	J Johnson MD	8607685	2138066	1989-05-11	2024-12-03	present	normal	normal	normal	normal	normal	normal	normal	normal	normal	normal	normal	9.9	normal	normal	normal		normal	normal	normal	3 vessel cord	normal	normal	normal	normal	normal	normal	normal	normal	normal	normal	normal	normal	normal	normal	normal	normal	normal	normal	73.6	276.3
2024-09-29	Comp Detailed US	Sign & Create	A Anderson RDMS	R Richardson MD	8240097	2138423	2001-05-19	2024-11-04	present	normal	normal	normal	normal	normal	normal	normal	suboptimal	normal	normal	normal		normal	normal	normal		normal	normal	normal	3 vessel cord	normal	normal	normal	normal	normal	normal	normal	normal	normal	normal	normal	normal	normal	normal	normal	normal	normal	normal	84.1	309.7
2024-09-29	Comp Detailed US	Sign & Create	B Bronson RDMS	M Markson DO	9779621	2160144	2001-09-27	2025-02-11	present	normal	normal	normal	normal	normal	normal	normal	suboptimal	normal	normal	normal	7.2	normal	normal	normal	2.5	normal	normal	normal	3 vessel cord	normal	normal	suboptimal	normal	suboptimal	suboptimal	suboptimal	normal	suboptimal	suboptimal	suboptimal	normal	normal	normal	normal	normal	normal	normal	47.3	181.6
2024-09-29	Comp Detailed US	Sign & Create	A Anderson RDMS	J Johnson MD	9200103	2163102	1989-01-05	2025-02-23	present	normal	normal	normal	normal	normal	normal	normal	normal	normal	normal	normal	5	normal	normal	normal	3	normal	normal	normal	3 vessel cord	normal	normal	normal	normal	normal	normal	normal	normal	normal	normal	normal	normal	normal	normal	normal	normal	normal	normal	43.7	161.5
2024-09-29	Comp Detailed US	Sign & Create	A Anderson RDMS	J Johnson MD	9372780	2163051	1994-09-27	2025-01-30	present	normal	normal	normal	abnormal	normal	normal	normal	normal	normal	normal	normal	7.4	normal	normal	normal	5.4	normal	normal	normal	3 vessel cord	normal	normal	normal	normal	normal	normal	normal	normal	normal	normal	normal	normal	normal	normal	normal	normal	normal	normal	51.7	205.9
2024-09-30	Comp Detailed US	Sign & Create	D Donaldson RDMS	J Johnson MD	8908220	2164070	1986-12-22	2025-01-21	present	normal	normal	normal	normal	normal	normal	normal	normal	normal	normal	normal	6.3	normal	normal	normal		normal	normal	normal	3 vessel cord	normal	normal	normal	normal	normal	normal	normal	normal	normal	normal	normal	normal	normal	normal	normal	normal	normal	normal	54.5	216.4
2024-09-30	Comp Detailed US	Sign & Create	B Bronson RDMS	J Johnson MD	8486447	2129103	1997-09-16	2024-11-25	present	normal	normal	normal	normal	normal	normal	normal	normal	normal	normal	normal		normal	normal	normal		normal	normal	normal	3 vessel cord	normal	normal	normal	normal	normal	normal	normal	normal	normal	normal	normal	normal	normal	normal	normal	normal	normal	normal	89.3	315.9
2024-10-01	Comp Detailed US	Sign & Create	A Anderson RDMS	J Johnson MD	9369304	2161113	1992-11-13	2024-11-26	present	normal	suboptimal	suboptimal	normal	suboptimal	suboptimal	suboptimal	suboptimal	normal	normal	normal		normal	normal	normal		normal	normal	normal	3 vessel cord	normal	normal	normal	normal	normal	normal	normal	normal	normal	normal	normal	normal	normal	suboptimal	normal	normal	normal	normal	85.2	313.4
2024-10-01	Comp Detailed US	Sign & Create	B Bronson RDMS	R Richardson MD	8750680	2184218	1989-01-26	2024-11-09	present	normal	normal	normal	normal	normal	normal	normal	normal	normal	normal	normal	12.1	normal	normal	normal		normal	normal	normal	3 vessel cord	normal	normal	normal	normal	normal	normal	normal	normal	normal	suboptimal	suboptimal	suboptimal	suboptimal	normal	normal	normal	normal	normal	87.9	307.1
2024-10-01	Comp Detailed US	Sign & Create	F Fredrickson RDMS	M Markson DO	8082115	2193178	2001-04-15	2025-03-08	present	normal	normal	normal	normal	normal	normal	normal	suboptimal	normal	normal	normal	5.3	normal	normal	normal	2.8	normal	normal	normal	3 vessel cord	normal	normal	normal	normal	normal	normal	normal	suboptimal	normal	normal	normal	normal	normal	normal	normal	normal	normal	normal	39.9	149.8
2024-10-01	Comp Detailed US	Sign & Create	A Anderson RDMS	J Johnson MD	8435759	2168100	2005-05-25	2024-11-09	present	normal	normal	normal	normal	normal	suboptimal	suboptimal	normal	normal	normal	normal		normal	normal	normal		normal	normal	normal	3 vessel cord	suboptimal	normal	suboptimal	normal	suboptimal	suboptimal	suboptimal	suboptimal	suboptimal	normal	normal	normal	normal	suboptimal	normal	normal	normal	suboptimal	90.3	334.7
2024-10-01	Comp Detailed US	Sign & Create	F Fredrickson RDMS	M Markson DO	8942114	2165193	2004-03-18	2024-12-17	present	normal	normal	normal	normal	normal	normal	normal	normal	normal	normal	normal	8.6	normal	normal	normal		normal	normal	normal	3 vessel cord	normal	normal	normal	normal	normal	normal	normal	normal	normal	normal	normal	normal	normal	normal	normal	normal	normal	normal	71.2	275.3
2024-10-01	Comp Detailed US	Sign & Create	F Fredrickson RDMS	J Johnson MD	8494612	2163866	1995-01-01	2025-01-26	present	normal	normal	normal	normal	normal	normal	normal	suboptimal	normal	normal	normal	7.2	normal	normal	normal		normal	normal	normal	3 vessel cord	normal	normal	normal	normal	normal	normal	normal	normal	normal	normal	normal	normal	normal	normal	normal	normal	normal	normal	60.3	230.1
2024-10-01	Comp Detailed US	Sign & Create	F Fredrickson RDMS	M Markson DO	9111032	2177032	1991-09-01	2025-03-07	present	normal	normal	normal	normal	normal	normal	normal	suboptimal	normal	suboptimal	normal	5	normal	normal	normal	2.4	suboptimal	normal	normal	3 vessel cord	normal	normal	normal	normal	normal	normal	normal	normal	normal	normal	normal	normal	suboptimal	normal	normal	normal	normal	suboptimal	36.9	143.1
2024-10-02	Comp Detailed US	Sign & Create	A Anderson RDMS	J Johnson MD	8471236	2155194	1991-09-10	2024-12-23	present	normal	normal	normal	normal	normal	normal	normal	normal	normal	normal	normal	6.7	normal	normal	normal		normal	normal	normal	3 vessel cord	normal	normal	normal	normal	normal	normal	normal	normal	normal	normal	normal	normal	normal	normal	normal	normal	normal	normal	76.3	293.3
2024-10-02	Comp Detailed US	Sign & Create	D Donaldson RDMS	J Johnson MD	8326835	2193994	1995-08-03	2025-02-10	present	normal	normal	normal	normal	abnormal	abnormal	abnormal	abnormal	normal	normal	normal	5.7	normal	normal	normal		normal	normal	normal	3 vessel cord	normal	normal	normal	normal	normal	normal	normal	normal	normal	normal	abnormal	abnormal	abnormal	normal	abnormal	normal	normal	normal	42.8	168.6
2024-10-02	Comp Detailed US	Sign & Create	F Fredrickson RDMS	M Markson DO	8389700	2165652	1981-09-12	2025-03-13	present	normal	normal	normal	normal	normal	normal	normal	suboptimal	normal	normal	normal		normal	normal	normal	3.1	normal	normal	normal	3 vessel cord	suboptimal	normal	normal	normal	normal	normal	normal	normal	normal	normal	normal	normal	normal	normal	normal	normal	normal	normal	34.7	125.4
2024-10-02	Comp Detailed US	Sign & Create	D Donaldson RDMS	J Johnson MD	8586005	2200061	2002-11-17	2024-12-09	present	normal	normal	normal	normal	normal	normal	normal	normal	normal	normal	normal		normal	normal	normal		normal	normal	normal	3 vessel cord	normal	abnormal	normal	normal	normal	normal	normal	normal	normal	normal	normal	normal	normal	normal	normal	normal	normal	normal	80.3	287.7
2024-10-03	Comp Detailed US	Sign & Create	F Fredrickson RDMS	M Markson DO	9738506	2200926	1991-12-31	2025-03-19	present	normal	normal	normal	normal	normal	suboptimal	normal	suboptimal	normal	suboptimal	normal		normal	normal	normal	0.9	normal	normal	normal	2 vessel cord	suboptimal	normal	suboptimal	normal	suboptimal	suboptimal	suboptimal	normal	normal	normal	normal	normal	suboptimal	normal	normal	normal	normal	suboptimal	33.3	133.4
2024-10-03	Comp Detailed US	Sign & Create	F Fredrickson RDMS	J Johnson MD	9590546	2154939	1991-06-19	2025-02-08	present	normal	normal	normal	normal	normal	normal	normal	normal	normal	normal	normal	6.8	normal	normal	normal		normal	normal	normal	3 vessel cord	normal	normal	normal	normal	normal	normal	normal	normal	normal	normal	normal	normal	normal	normal	normal	normal	normal	normal	57.1	218.3
2024-10-04	Comp Detailed US	Sign & Create	D Donaldson RDMS	R Richardson MD	8412482	2177797	2003-06-10	2025-01-18	present	normal	normal	normal	normal	normal	normal	normal	normal	normal	normal	normal	7.8	normal	normal	normal		normal	normal	normal	3 vessel cord	normal	normal	normal	normal	normal	normal	normal	normal	normal	normal	normal	normal	normal	normal	normal	normal	normal	normal	58.2	219.6
2024-10-04	Comp Detailed US	Sign & Create	B Bronson RDMS	J Johnson MD	9512843	2167590	1997-12-17	2024-11-01	present	normal	normal	normal	normal	normal	normal	normal	normal	normal	normal	normal		normal	normal	normal		normal	normal	normal	3 vessel cord	normal	normal	normal	suboptimal	suboptimal	normal	normal	suboptimal	suboptimal	normal	normal	normal	normal	normal	normal	normal	normal	suboptimal	90.7	324.2
2024-10-04	Comp Detailed US	Sign & Create	F Fredrickson RDMS	R Richardson MD	9624267	2184371	2006-06-09	2025-03-12	present	suboptimal	suboptimal	normal	normal	abnormal	normal	suboptimal	suboptimal	normal	suboptimal	normal	5.3	suboptimal	suboptimal	suboptimal		suboptimal	normal	normal	3 vessel cord	normal	normal	suboptimal	suboptimal	suboptimal	suboptimal	suboptimal	normal	suboptimal	normal	normal	normal	suboptimal	normal	normal	normal	normal	normal	34.7	133.4
2024-10-04	Comp Detailed US	Sign & Create	D Donaldson RDMS	J Johnson MD	9676450	2161674	1986-10-28	2025-03-10	present	normal	normal	normal	normal	normal	normal	normal	suboptimal	normal	suboptimal	suboptimal	4.7	normal	normal	normal	2.8	normal	normal	normal	3 vessel cord	normal	normal	suboptimal	suboptimal	normal	normal	normal	normal	normal	normal	normal	normal	normal	normal	normal	normal	normal	normal	38.9	145.6
2024-10-05	Comp Detailed US	Sign & Create	F Fredrickson RDMS	M Markson DO	8096459	2194198	1994-09-25	2024-11-29	present	normal	normal	normal	normal	normal	normal	normal	normal	normal	normal	normal	7.6	normal	normal	normal		normal	normal	normal	3 vessel cord	abnormal	normal	normal	normal	normal	normal	normal	normal	normal	normal	normal	normal	normal	normal	normal	normal	normal	normal	69.8	279.1
2024-10-05	Comp Detailed US	Sign & Create	B Bronson RDMS	J Johnson MD	8915737	2167998	1994-06-17	2025-01-28	present	normal	normal	normal	normal	normal	normal	normal	normal	normal	normal	normal	7.9	normal	normal	normal		normal	normal	normal	3 vessel cord	normal	normal	normal	normal	normal	normal	normal	normal	normal	normal	normal	normal	normal	normal	normal	normal	normal	normal	53.9	210.2
2024-10-05	Comp Detailed US	Sign & Create	A Anderson RDMS	J Johnson MD	9658077	2194045	1995-05-16	2025-01-04	present	normal	normal	normal	normal	normal	normal	normal	suboptimal	suboptimal	suboptimal	suboptimal		normal	normal	normal		normal	normal	normal	3 vessel cord	normal	normal	normal	normal	normal	normal	normal	normal	normal	normal	normal	normal	normal	normal	normal	normal	normal	normal	71.3	255.4
2024-10-05	Comp Detailed US	Sign & Create	A Anderson RDMS	M Markson DO	8703278	2142808	2000-12-13	2024-10-25	present	normal	normal	normal	normal	normal	normal	normal	normal	normal	normal	normal	9.5	suboptimal	suboptimal	normal		suboptimal	normal	normal	3 vessel cord	normal	normal	normal	normal	suboptimal	normal	normal	normal	normal	normal	normal	normal	suboptimal	normal	normal	normal	normal	normal	87.5	325.3
2024-10-06	Comp Detailed US	Sign & Create	F Fredrickson RDMS	K Karlson MD	8980845	2156775	1994-07-26	2025-02-24	present	normal	normal	normal	normal	normal	normal	normal	normal	normal	normal	normal	5.5	normal	normal	normal	4.2	normal	normal	normal	3 vessel cord	normal	normal	normal	normal	normal	normal	normal	normal	normal	normal	normal	normal	normal	normal	normal	normal	normal	normal	49.2	181.6
2024-10-06	Comp Detailed US	Sign & Create	D Donaldson RDMS	J Johnson MD	8456128	2207892	1997-08-22	2025-03-03	present	normal	normal	normal	normal	normal	normal	normal	normal	normal	normal	normal	6	normal	normal	normal	4.1	normal	normal	normal	3 vessel cord	normal	normal	normal	normal	normal	normal	normal	normal	normal	normal	normal	normal	normal	normal	normal	normal	normal	normal	46.7	166.6
2024-10-06	Comp Detailed US	Sign & Create	A Anderson RDMS	K Karlson MD	8212532	2216044	1996-01-10	2025-03-10	present	normal	normal	normal	normal	normal	normal	normal	suboptimal	suboptimal	suboptimal	suboptimal		suboptimal	suboptimal	normal	2.7	normal	normal	normal	3 vessel cord	suboptimal	suboptimal	suboptimal	normal	normal	suboptimal	suboptimal	suboptimal	normal	normal	normal	normal	normal	normal	normal	normal	normal	normal	38.1	138.7
2024-10-06	Comp Detailed US	Sign & Create	A Anderson RDMS	K Karlson MD	8545978	2216755	1992-12-06	2025-03-05	present	normal	normal	normal	normal	normal	normal	normal	normal	normal	normal	normal	4.4	normal	normal	normal	3.5	normal	normal	normal	3 vessel cord, 3 vessel cord	normal	normal	normal	normal	normal	normal	normal	normal	normal	normal	normal	normal	normal	normal	normal	normal	normal	normal	40.8	161.7
2024-10-07	Comp Detailed US	Sign & Create	F Fredrickson RDMS	R Richardson MD	8613785	2209781	1988-09-16	2024-11-02	present	normal	normal	normal	normal	suboptimal	normal	suboptimal	suboptimal	suboptimal	normal	suboptimal		suboptimal	suboptimal	suboptimal		normal	normal	normal	3 vessel cord	abnormal	normal	normal	suboptimal	normal	normal	normal	suboptimal	suboptimal	normal	normal	normal	normal	normal	normal	normal	normal	suboptimal	95.3	345.8
2024-10-07	Comp Detailed US	Sign & Create	D Donaldson RDMS	M Markson DO	8176737	2184575	2000-03-30	2025-01-18	present	normal	normal	normal	normal	normal	normal	normal	normal	normal	normal	normal	6.8	normal	normal	normal		normal	normal	normal	3 vessel cord	normal	normal	normal	normal	normal	normal	normal	normal	normal	normal	normal	normal	normal	normal	normal	normal	normal	normal	60.1	229.6
2024-10-07	Comp Detailed US	Sign & Create	B Bronson RDMS	J Johnson MD	9829985	2159021	1993-07-21	2025-01-14	present	normal	normal	normal	normal	normal	normal	normal	normal	normal	normal	normal	11.5	normal	normal	normal		normal	normal	normal	3 vessel cord	normal	normal	normal	normal	suboptimal	normal	normal	normal	normal	suboptimal	suboptimal	suboptimal	suboptimal	normal	normal	normal	normal	normal	66.7	239.9
2024-10-07	Comp Detailed US	Sign & Create	F Fredrickson RDMS	R Richardson MD	8291209	2220170	1984-02-25	2025-04-01	present	suboptimal	suboptimal	normal	normal	suboptimal	suboptimal	suboptimal	suboptimal	suboptimal	suboptimal	suboptimal		suboptimal	suboptimal	abnormal		normal	normal	suboptimal	suboptimal	suboptimal	abnormal	suboptimal	suboptimal	suboptimal	suboptimal	suboptimal	suboptimal	suboptimal	suboptimal	suboptimal	suboptimal	suboptimal	normal	abnormal	normal	normal	suboptimal	22.1	90.4
2024-10-08	Comp Detailed US	Sign & Create	D Donaldson RDMS	M Markson DO	8833178	2197305	1992-08-09	2025-01-31	present	normal	normal	normal	normal	normal	normal	normal	normal	normal	normal	normal	5.9	normal	normal	normal		normal	normal	normal	3 vessel cord	normal	normal	normal	normal	normal	normal	normal	normal	normal	normal	normal	normal	normal	normal	normal	normal	normal	normal	59.7	220.4
2024-10-08	Comp Detailed US	Sign & Create	A Anderson RDMS	J Johnson MD	9531488	2163204	1992-03-27	2025-03-04	present	normal	normal	normal	normal	normal	normal	normal	normal	normal	normal	normal	5.6	normal	normal	normal	3.4	normal	normal	normal	3 vessel cord	normal	normal	normal	normal	normal	normal	normal	normal	normal	normal	normal	normal	normal	normal	normal	normal	normal	normal	38.7	150.6
2024-10-09	Comp Detailed US	Sign & Create	D Donaldson RDMS	K Karlson MD	8760056	2183149	1990-11-09	2025-01-23	present	normal	normal	normal	normal	normal	normal	normal	normal	normal	normal	normal	6.7	normal	normal	normal		normal	normal	normal	3 vessel cord	normal	normal	normal	normal	normal	normal	normal	normal	normal	normal	normal	normal	normal	normal	normal	normal	normal	normal	60.9	230.8
2024-10-09	Comp Detailed US	Sign & Create	B Bronson RDMS	R Richardson MD	9717395	2207536	1995-03-24	2025-02-21	present	normal	normal	normal	normal	normal	normal	normal	normal	normal	normal	normal	8.9	normal	normal	normal	4.6	normal	normal	normal	3 vessel cord	normal	normal	normal	normal	normal	normal	normal	normal	normal	normal	normal	normal	normal	normal	normal	normal	normal	normal	52.2	185.9
2024-10-09	Comp Detailed US	Sign & Create	D Donaldson RDMS	J Johnson MD	8590938	2195574	1993-05-04	2025-02-16	present	normal	normal	normal	normal	normal	normal	normal	normal	normal	normal	normal	7.5	normal	normal	normal	3.5	normal	normal	normal	3 vessel cord	normal	normal	normal	normal	normal	normal	normal	normal	normal	normal	normal	normal	normal	normal	normal	normal	normal	normal	48.6	188
2024-10-09	Comp Detailed US	Sign & Create	F Fredrickson RDMS	M Markson DO	8864213	2212889	1991-03-08	2024-12-02	present	normal	normal	normal	normal	normal	normal	normal	normal	normal	normal	normal	8.8	normal	normal	normal		normal	normal	normal	3 vessel cord	normal	normal	normal	normal	normal	normal	normal	normal	normal	normal	normal	normal	normal	normal	normal	normal	normal	normal	81.9	299
2024-10-10	Comp Detailed US	Sign & Create	D Donaldson RDMS	M Markson DO	9534590	2213603	1988-07-09	2025-01-29	present	normal	normal	normal	normal	normal	normal	normal	normal	normal	normal	normal	6.4	normal	normal	normal		normal	normal	normal	3 vessel cord	normal	normal	normal	normal	normal	normal	normal	normal	normal	suboptimal	suboptimal	suboptimal	suboptimal	normal	normal	normal	normal	normal	52.9	214.1
2024-10-10	Comp Detailed US	Sign & Create	B Bronson RDMS	M Markson DO	8864381	2212991	2004-06-10	2025-01-20	present	normal	normal	normal	normal	normal	normal	normal	normal	normal	normal	normal	9.7	normal	normal	normal		suboptimal	normal	normal	3 vessel cord	normal	normal	normal	normal	normal	normal	normal	normal	normal	normal	normal	normal	normal	normal	normal	normal	normal	normal	63.4	235.3
2024-10-11	Comp Detailed US	Sign & Create	F Fredrickson RDMS	J Johnson MD	8947912	2155041	2004-01-12	2025-03-08	present	normal	normal	normal	normal	normal	normal	normal	normal	suboptimal	normal	suboptimal		normal	normal	normal	2.7	normal	normal	normal	3 vessel cord	normal	normal	normal	normal	suboptimal	normal	suboptimal	suboptimal	normal	suboptimal	normal	normal	normal	normal	normal	normal	normal	normal	39.4	152.6
2024-10-11	Comp Detailed US	Sign & Create	B Bronson RDMS	J Johnson MD	8677431	2208963	1992-01-19	2025-01-04	present	normal	normal	normal	normal	normal	normal	normal	normal	normal	normal	normal	9.2	normal	normal	normal		normal	normal	normal	3 vessel cord	normal	normal	normal	normal	normal	normal	normal	normal	normal	normal	normal	normal	normal	normal	normal	normal	normal	suboptimal	73.4	267.9
2024-10-11	Comp Detailed US	Sign & Create	F Fredrickson RDMS	J Johnson MD	9770032	2202857	2002-01-05	2025-02-15	present	normal	normal	normal	abnormal	normal	normal	normal	normal	normal	normal	normal	6.4	normal	normal	normal		normal	normal	normal	3 vessel cord	normal	normal	normal	normal	normal	normal	normal	normal	normal	normal	normal	normal	normal	normal	normal	normal	normal	normal	49.8	193.8
2024-10-11	Comp Detailed US	Sign & Create	D Donaldson RDMS	K Karlson MD	8886046	2229482	1991-07-30	2025-02-12	present	normal	normal	normal	normal	normal	normal	normal	normal	normal	normal	normal	6.5	normal	normal	normal		normal	normal	normal	3 vessel cord	normal	normal	normal	normal	normal	normal	normal	normal	normal	suboptimal	suboptimal	suboptimal	suboptimal	normal	normal	normal	normal	normal	55	201.2
2024-10-11	Comp Detailed US	Sign & Create	B Bronson RDMS	R Richardson MD	9908053	2241551	2000-07-17	2025-03-21	present	normal	normal	normal	normal	normal	normal	normal	suboptimal	normal	normal	normal	6.3	normal	normal	normal	2.7	normal	normal	normal	3 vessel cord	normal	normal	normal	normal	normal	normal	normal	normal	normal	suboptimal	suboptimal	suboptimal	suboptimal	normal	normal	normal	normal	normal	39.6	134.5
2024-10-12	Comp Detailed US	Sign & Create	A Anderson RDMS	J Johnson MD	9635358	2204739	1991-07-14	2025-01-25	present	normal	normal	normal	normal	normal	normal	normal	normal	normal	normal	normal	5.7	normal	normal	normal		normal	normal	normal	3 vessel cord	normal	normal	normal	suboptimal	normal	normal	normal	normal	normal	normal	normal	normal	normal	normal	normal	normal	normal	normal	56.6	215.8
2024-10-12	Comp Detailed US	Sign & Create	B Bronson RDMS	M Markson DO	9258185	2210647	1993-12-15	2024-11-30	present	normal	normal	normal	normal	normal	normal	normal	normal	suboptimal	normal	normal		normal	normal	normal		normal	normal	normal	3 vessel cord	normal	normal	suboptimal	suboptimal	suboptimal	normal	normal	normal	normal	normal	normal	normal	normal	normal	normal	normal	normal	normal	87.6	309.8
2024-10-12	Comp Detailed US	Sign & Create	D Donaldson RDMS	K Karlson MD	9335781	2205911	2004-05-28	2025-03-10	present	normal	normal	normal	normal	normal	normal	normal	normal	normal	normal	normal	4.5	normal	normal	normal	2.3	normal	normal	normal	3 vessel cord	normal	normal	normal	normal	normal	normal	normal	normal	normal	normal	normal	normal	normal	normal	normal	normal	normal	normal	42.3	151.8
2024-10-12	Comp Detailed US	Sign & Create	F Fredrickson RDMS	M Markson DO	8379944	2202653	1993-05-29	2025-01-30	present	normal	normal	normal	normal	normal	normal	normal	normal	normal	normal	normal	7.9	normal	normal	normal		suboptimal	normal	normal	3 vessel cord	normal	normal	normal	normal	normal	normal	normal	normal	normal	normal	normal	normal	normal	normal	normal	normal	normal	normal	56.5	217.1
2024-10-12	Comp Detailed US	Sign & Create	A Anderson RDMS	K Karlson MD	8458312	2156061	1996-07-01	2024-12-04	present	normal	normal	normal	normal	suboptimal	suboptimal	normal	suboptimal	normal	suboptimal	suboptimal	10.2	normal	normal	normal		normal	normal	normal	3 vessel cord	normal	normal	normal	normal	normal	normal	normal	normal	normal	normal	normal	normal	normal	normal	normal	normal	normal	normal	76.8	287.4
2024-10-12	Comp Detailed US	Sign & Create	B Bronson RDMS	K Karlson MD	8751922	2205810	1986-07-17	2024-11-09	present	normal	normal	normal	normal	normal	normal	normal	normal	normal	normal	normal	13.1	normal	normal	normal		normal	normal	normal	3 vessel cord	normal	normal	normal	normal	normal	normal	normal	normal	normal	normal	normal	normal	normal	normal	normal	normal	normal	suboptimal	91.9	331.6
2024-10-13	Comp Detailed US	Sign & Create	D Donaldson RDMS	M Markson DO	8288986	2198223	1995-11-16	2024-12-23	present	normal	normal	normal	normal	normal	normal	normal	normal	suboptimal	normal	normal		normal	normal	normal		normal	normal	normal	3 vessel cord	normal	normal	normal	normal	normal	normal	normal	normal	normal	normal	normal	normal	normal	normal	normal	normal	normal	normal	72.7	269
2024-10-13	Comp Detailed US	Sign & Create	D Donaldson RDMS	J Johnson MD	8849205	2232691	1986-07-14	2025-01-15	present	normal	normal	normal	normal	normal	normal	normal	normal	normal	normal	normal	8	normal	normal	normal		normal	normal	normal	3 vessel cord	normal	normal	normal	normal	suboptimal	normal	normal	suboptimal	suboptimal	normal	normal	normal	normal	normal	normal	normal	normal	normal	68.7	251.5
2024-10-13	Comp Detailed US	Sign & Create	D Donaldson RDMS	K Karlson MD	8736051	2157029	1989-11-22	2025-03-03	present	normal	normal	normal	normal	normal	normal	normal	normal	normal	normal	normal	5	normal	normal	normal	4	normal	normal	normal	3 vessel cord	normal	normal	normal	normal	normal	normal	normal	normal	normal	normal	normal	normal	normal	normal	normal	normal	normal	normal	47.2	176.7
2024-10-13	Comp Detailed US	Sign & Create	B Bronson RDMS	R Richardson MD	8904336	2240074	1990-08-18	2025-04-02	present	normal	normal	normal	normal	normal	normal	normal	suboptimal	suboptimal	suboptimal	suboptimal		normal	normal	normal	3.1	normal	normal	normal	3 vessel cord	normal	suboptimal	suboptimal	suboptimal	normal	normal	normal	suboptimal	suboptimal	normal	normal	normal	normal	normal	normal	normal	normal	normal	34.5	127.3
2024-10-14	Comp Detailed US	Sign & Create	A Anderson RDMS	K Karlson MD	9634175	2159430	2003-04-30	2024-10-20	present	normal	normal	normal	normal	normal	normal	normal	normal	normal	normal	normal		suboptimal	suboptimal	normal		normal	normal	normal	3 vessel cord	normal	normal	suboptimal	normal	normal	suboptimal	suboptimal	normal	normal	suboptimal	normal	normal	normal	normal	normal	normal	normal	normal	84.1	316.3
2024-10-14	Comp Detailed US	Sign & Create	F Fredrickson RDMS	M Markson DO	9848436	2225160	2004-09-26	2025-02-21	present	normal	normal	normal	normal	normal	normal	normal	normal	normal	normal	normal	6.9	normal	normal	normal		normal	normal	normal	3 vessel cord	abnormal	normal	normal	normal	normal	normal	normal	normal	normal	normal	normal	normal	normal	normal	normal	normal	normal	normal	50.3	191.5
2024-10-14	Comp Detailed US	Sign & Create	F Fredrickson RDMS	K Karlson MD	9166016	2235642	2002-06-01	2024-11-27	present	normal	normal	normal	normal	normal	normal	normal	normal	normal	normal	normal		normal	normal	normal		normal	normal	normal	3 vessel cord	normal	normal	normal	normal	normal	normal	normal	normal	normal	normal	normal	normal	normal	normal	normal	normal	normal	normal	86.1	326.9
2024-10-14	Comp Detailed US	Sign & Create	D Donaldson RDMS	R Richardson MD	9192944	2230856	1995-03-27	2025-03-08	present	normal	normal	normal	normal	normal	normal	normal	normal	normal	normal	normal	5	normal	normal	normal	2.5	normal	normal	normal	3 vessel cord	normal	normal	normal	normal	normal	normal	normal	normal	normal	normal	normal	normal	normal	normal	normal	normal	normal	normal	46.4	173.8
2024-10-14	Comp Detailed US	Sign & Create	B Bronson RDMS	J Johnson MD	8638447	2221240	2006-01-30	2025-03-08	present	normal	normal	normal	normal	normal	normal	normal	suboptimal	suboptimal	suboptimal	suboptimal		suboptimal	suboptimal	normal	3.3	normal	normal	abnormal	3 vessel cord	abnormal	normal	normal	normal	normal	suboptimal	suboptimal	suboptimal	suboptimal	suboptimal	suboptimal	suboptimal	suboptimal	normal	normal	normal	normal	suboptimal	39.7	153.9
2024-10-14	Comp Detailed US	Sign & Create	D Donaldson RDMS	J Johnson MD	9061643	2245274	1996-12-25	2025-03-10	present	normal	normal	normal	normal	normal	normal	normal	normal	normal	normal	normal	6.7	normal	normal	normal	3.3	normal	normal	normal	3 vessel cord	normal	normal	normal	normal	normal	normal	normal	normal	normal	normal	normal	normal	normal	normal	normal	normal	normal	normal	43.8	163.4
2024-10-15	Comp Detailed US	Sign & Create	A Anderson RDMS	J Johnson MD	9812861	2180752	1994-08-21	2025-02-03	present	normal	normal	normal	normal	normal	normal	normal	normal	normal	normal	normal	6.8	normal	normal	normal		normal	normal	normal	3 vessel cord	normal	normal	normal	normal	normal	normal	normal	normal	normal	normal	normal	normal	normal	normal	normal	normal	normal	normal	60.3	225.3
2024-10-15	Comp Detailed US	Sign & Create	B Bronson RDMS	J Johnson MD	9238684	2181160	1989-07-18	2025-03-22	present	normal	normal	normal	normal	normal	normal	normal	suboptimal	normal	suboptimal	normal	5.5	normal	normal	normal	3.3	normal	normal	normal	3 vessel cord	normal	normal	normal	suboptimal	normal	normal	normal	normal	suboptimal	normal	normal	normal	normal	normal	normal	normal	normal	normal	37	133.5
2024-10-15	Comp Detailed US	Sign & Create	B Bronson RDMS	J Johnson MD	8677524	2199704	1998-11-27	2025-02-09	present	normal	normal	normal	normal	normal	normal	normal	normal	suboptimal	normal	normal	7.5	normal	normal	normal		normal	normal	normal	3 vessel cord	abnormal	normal	suboptimal	suboptimal	suboptimal	normal	normal	normal	suboptimal	normal	normal	normal	normal	normal	normal	normal	normal	normal	58.1	207.1
2024-10-15	Comp Detailed US	Sign & Create	B Bronson RDMS	R Richardson MD	8094283	2241958	1997-09-04	2025-02-22	present	normal	normal	normal	normal	normal	normal	normal	normal	normal	normal	normal	4.9	normal	normal	normal		normal	normal	normal	3 vessel cord	normal	normal	normal	normal	normal	normal	normal	normal	normal	normal	normal	normal	normal	normal	normal	normal	normal	normal	51.3	190.1
2024-10-16	Comp Detailed US	Sign & Create	A Anderson RDMS	M Markson DO	8761310	2250939	1994-08-11	2024-12-13	present	normal	normal	normal	normal	normal	normal	normal	normal	normal	normal	normal		normal	normal	normal		normal	normal	normal	3 vessel cord	normal	normal	normal	normal	normal	normal	normal	normal	normal	normal	normal	normal	normal	normal	normal	normal	normal	normal	80.4	298.7
2024-10-16	Comp Detailed US	Revised Report	F Fredrickson RDMS	M Markson DO	8755507	2211208	1989-11-16	2024-12-18	present	normal	normal	normal	normal	normal	normal	normal	normal	normal	normal	normal		normal	normal	normal		normal	normal	normal	3 vessel cord	normal	normal	normal	normal	normal	normal	normal	normal	normal	normal	normal	suboptimal	suboptimal	normal	normal	normal	normal	normal	83.5	304.6
2024-10-16	Comp Detailed US	Sign & Create	B Bronson RDMS	J Johnson MD	9355262	2124978	1996-12-21	2025-02-28	present	normal	normal	normal	normal	normal	normal	normal	normal	normal	normal	normal	6.6	normal	normal	abnormal	11	normal	normal	normal	3 vessel cord	normal	abnormal	normal	normal	normal	normal	normal	normal	normal	suboptimal	suboptimal	suboptimal	suboptimal	normal	normal	normal	normal	normal	47.5	186
2024-10-17	Comp Detailed US	Sign & Create	F Fredrickson RDMS	M Markson DO	9169308	2227701	1995-05-08	2025-03-11	present	normal	normal	normal	normal	normal	normal	normal	normal	normal	normal	normal	5.9	normal	normal	normal	2.2	normal	normal	normal	3 vessel cord	normal	normal	normal	normal	normal	normal	normal	normal	normal	normal	normal	normal	normal	normal	normal	normal	normal	normal	42.6	163.3
2024-10-17	Comp Detailed US	Sign & Create	A Anderson RDMS	J Johnson MD	9399582	2244154	1997-04-04	2025-02-19	present	normal	normal	normal	normal	normal	normal	normal	normal	normal	normal	normal	7.4	normal	normal	normal	4.4	normal	normal	normal	3 vessel cord	normal	normal	normal	normal	normal	normal	normal	normal	normal	normal	normal	normal	normal	normal	normal	normal	normal	normal	51.9	202.1
2024-10-17	Comp Detailed US	Sign & Create	A Anderson RDMS	J Johnson MD	9660393	2245579	2003-02-28	2025-01-06	present	normal	normal	normal	normal	normal	normal	normal	normal	normal	normal	normal		normal	normal	normal		normal	normal	normal	3 vessel cord	normal	normal	normal	normal	normal	normal	normal	normal	normal	normal	normal	normal	normal	normal	normal	normal	normal	normal	79	284.2
2024-10-18	Comp Detailed US	Sign & Create	B Bronson RDMS	M Markson DO	8214251	2228770	2003-02-05	2025-01-18	present	normal	normal	normal	normal	normal	normal	normal	normal	normal	normal	normal	7	normal	normal	normal		normal	normal	normal	3 vessel cord	normal	normal	normal	normal	normal	normal	normal	normal	normal	normal	normal	normal	normal	normal	normal	normal	normal	normal	63	230.4
2024-10-18	Comp Detailed US	Sign & Create	B Bronson RDMS	J Johnson MD	8794705	2229024	1996-10-30	2024-12-03	present	normal	normal	normal	normal	normal	normal	normal	normal	suboptimal	normal	normal		normal	normal	normal		normal	normal	normal	3 vessel cord	normal	normal	normal	normal	normal	normal	normal	normal	normal	normal	normal	normal	normal	normal	normal	normal	normal	suboptimal	88.7	320.5
2024-10-19	Comp Detailed US	Sign & Create	D Donaldson RDMS	K Karlson MD	9616540	2241602	1998-02-20	2025-03-01	present	normal	normal	normal	normal	normal	normal	normal	normal	normal	normal	normal	5.7	normal	normal	normal	3.4	normal	normal	normal	3 vessel cord	normal	normal	normal	normal	normal	normal	normal	normal	normal	normal	normal	normal	normal	normal	normal	normal	normal	normal	47.9	175
2024-10-20	Comp Detailed US	Sign & Create	A Anderson RDMS	K Karlson MD	9324143	2227145	1995-12-31	2025-02-25	present	normal	normal	normal	normal	normal	normal	normal	normal	normal	normal	normal	5.7	normal	normal	normal	4.5	normal	normal	normal	3 vessel cord	normal	suboptimal	normal	suboptimal	normal	normal	normal	normal	normal	normal	normal	normal	normal	normal	normal	normal	normal	normal	51.4	202.3
2024-10-20	Comp Detailed US	Sign & Create	A Anderson RDMS	K Karlson MD	9603507	2209271	1999-11-10	2025-02-12	present	normal	normal	normal	normal	normal	normal	normal	normal	normal	normal	normal	6.5	normal	normal	normal		normal	normal	normal	3 vessel cord	normal	normal	normal	normal	normal	normal	normal	normal	normal	normal	normal	normal	normal	normal	normal	normal	normal	normal	58	217.3
2024-10-20	Comp Detailed US	Sign & Create	B Bronson RDMS	J Johnson MD	8658171	2245325	1990-07-29	2025-01-01	present	normal	normal	normal	normal	normal	normal	normal	normal	suboptimal	normal	normal		suboptimal	suboptimal	normal		normal	normal	normal	3 vessel cord	normal	normal	normal	normal	normal	suboptimal	suboptimal	normal	normal	normal	normal	normal	normal	normal	normal	normal	normal	normal	71.3	267.1
2024-10-20	Comp Detailed US	Sign & Create	A Anderson RDMS	M Markson DO	8460315	2227803	1995-04-26	2025-03-14	present	normal	normal	normal	normal	normal	normal	normal	normal	normal	normal	normal	4.4	normal	normal	normal	4.1	normal	normal	normal	3 vessel cord	normal	normal	normal	normal	normal	normal	normal	normal	normal	normal	normal	normal	suboptimal	normal	normal	normal	normal	normal	41.1	155.9
2024-10-20	Comp Detailed US	Sign & Create	A Anderson RDMS	J Johnson MD	9186732	2192005	1993-06-06	2025-03-16	present	normal	normal	normal	normal	normal	normal	normal	normal	normal	normal	normal	4.8	normal	normal	normal	3.4	normal	normal	normal	3 vessel cord	normal	normal	normal	normal	normal	normal	normal	normal	normal	normal	normal	normal	normal	normal	normal	normal	normal	normal	38.8	149
2024-10-21	Comp Detailed US	Sign & Create	B Bronson RDMS	K Karlson MD	9888084	2257726	2005-12-18	2024-12-25	present	normal	normal	normal	normal	normal	normal	normal	normal	normal	normal	normal	8.9	normal	normal	normal		normal	normal	normal	3 vessel cord	normal	normal	normal	normal	normal	normal	normal	normal	normal	normal	normal	normal	normal	normal	normal	normal	normal	normal	74.9	280.3
2024-10-21	Comp Detailed US	Sign & Create	A Anderson RDMS	J Johnson MD	8876611	2251704	1997-08-06	2025-01-29	present	normal	normal	normal	normal	normal	normal	normal	normal	normal	normal	normal		normal	normal	normal		normal	normal	normal	3 vessel cord	normal	normal	normal	normal	normal	normal	normal	normal	normal	normal	normal	normal	normal	normal	normal	normal	normal	normal	62.5	242.7
2024-10-22	Comp Detailed US	Sign & Create	D Donaldson RDMS	M Markson DO	8990252	2262165	2004-08-04	2024-12-30	present	normal	normal	normal	normal	normal	normal	normal	normal	normal	normal	normal		suboptimal	suboptimal	normal		normal	normal	normal	3 vessel cord	normal	normal	normal	normal	normal	normal	normal	normal	normal	normal	normal	normal	normal	normal	normal	normal	normal	normal	77.7	277.7
2024-10-22	Comp Detailed US	Sign & Create	A Anderson RDMS	K Karlson MD	8071594	2261247	1990-03-06	2025-01-16	present	normal	normal	normal	normal	normal	normal	normal	normal	normal	normal	normal	7.1	normal	normal	normal		normal	normal	normal	3 vessel cord	normal	normal	normal	normal	normal	normal	normal	normal	normal	normal	normal	normal	normal	normal	normal	normal	normal	normal	68	251.4
2024-10-23	Comp Detailed US	Sign & Create	D Donaldson RDMS	J Johnson MD	9000558	2263132	2005-03-01	2025-02-12	present	normal	normal	normal	normal	normal	normal	normal	normal	normal	normal	normal	8.6	normal	normal	normal		normal	normal	normal	3 vessel cord	normal	normal	normal	normal	normal	normal	normal	normal	normal	normal	normal	normal	normal	normal	normal	normal	normal	normal	61.5	223.4
2024-10-23	Comp Detailed US	Sign & Create	A Anderson RDMS	K Karlson MD	9702665	2260890	1994-02-14	2025-02-14	present	normal	normal	normal	normal	normal	normal	normal	normal	suboptimal	normal	normal		normal	normal	normal		normal	normal	normal	3 vessel cord	abnormal	suboptimal	suboptimal	suboptimal	normal	normal	normal	normal	suboptimal	normal	normal	normal	normal	normal	normal	normal	normal	normal	52.3	205.7
2024-10-24	Comp Detailed US	Sign & Create	A Anderson RDMS	J Johnson MD	9191687	2221952	1989-12-17	2025-03-31	present	normal	normal	normal	normal	normal	normal	normal	suboptimal	normal	suboptimal	suboptimal	4.1	normal	normal	normal	3.2	normal	normal	normal	3 vessel cord	normal	normal	normal	normal	normal	normal	normal	suboptimal	suboptimal	normal	normal	normal	normal	normal	normal	normal	normal	normal	37.4	137.9
2024-10-24	Comp Detailed US	Sign & Create	A Anderson RDMS	M Markson DO	9167542	2268122	1996-02-01	2025-04-10	present	normal	normal	normal	normal	normal	normal	normal	suboptimal	normal	normal	normal	3.8	normal	normal	normal	2	normal	normal	normal	3 vessel cord	normal	suboptimal	normal	normal	normal	normal	normal	suboptimal	normal	suboptimal	suboptimal	suboptimal	suboptimal	normal	normal	normal	normal	normal	34.3	130.7
2024-10-25	Comp Detailed US	Sign & Create	B Bronson RDMS	J Johnson MD	9012094	2276951	1998-12-07	2025-03-16	present	normal	normal	normal	normal	normal	normal	normal	normal	normal	normal	normal	6	normal	normal	normal	2.8	normal	normal	normal	3 vessel cord	normal	suboptimal	suboptimal	suboptimal	normal	normal	normal	normal	normal	normal	normal	normal	normal	normal	normal	normal	normal	suboptimal	41.3	163.9
2024-10-26	Comp Detailed US	Sign & Create	A Anderson RDMS	J Johnson MD	9066207	2243029	1989-01-02	2024-12-06	present	normal	normal	normal	normal	normal	normal	normal	normal	normal	normal	normal		normal	normal	normal		normal	normal	normal	3 vessel cord, 3 vessel cord	normal	normal	normal	normal	normal	normal	normal	normal	normal	normal	normal	normal	normal	normal	normal	normal	normal	normal	89.1	332.7
2024-10-27	Comp Detailed US	Sign & Create	B Bronson RDMS	K Karlson MD	9713089	2242977	2004-02-26	2025-01-08	present	normal	normal	normal	normal	normal	normal	normal	normal	suboptimal	normal	normal	11.2	normal	normal	normal		normal	normal	normal	3 vessel cord	normal	normal	normal	normal	normal	normal	normal	normal	normal	normal	normal	normal	normal	normal	normal	normal	normal	normal	79.8	289.2
2024-10-27	Comp Detailed US	Sign & Create	B Bronson RDMS	M Markson DO	9852438	2256091	2001-06-18	2025-03-24	present	normal	normal	normal	normal	normal	normal	normal	normal	normal	normal	normal	7.5	normal	normal	normal	2.8	normal	normal	normal	3 vessel cord	normal	normal	normal	normal	normal	normal	normal	normal	normal	normal	normal	normal	normal	normal	normal	normal	normal	normal	41.1	153.6
2024-10-27	Comp Detailed US	Sign & Create	D Donaldson RDMS	J Johnson MD	9305588	2280267	2002-04-27	2025-01-07	present	normal	normal	normal	normal	normal	normal	normal	normal	normal	normal	normal	8.4	normal	normal	normal		normal	normal	normal	3 vessel cord	normal	normal	normal	normal	normal	normal	normal	normal	normal	normal	normal	normal	normal	normal	normal	normal	normal	normal	72.4	268.1
2024-10-28	Comp Detailed US	Sign & Create	B Bronson RDMS	K Karlson MD	9144318	2260635	1999-02-25	2025-02-25	present	normal	normal	normal	normal	normal	normal	normal	normal	normal	normal	normal	7.7	normal	normal	normal		normal	normal	normal	3 vessel cord	normal	normal	normal	normal	normal	normal	normal	normal	normal	suboptimal	suboptimal	suboptimal	suboptimal	normal	normal	normal	normal	normal	54	198.3
2024-10-28	Comp Detailed US	Sign & Create	B Bronson RDMS	J Johnson MD	9316586	2262775	1997-05-20	2025-03-30	present	normal	normal	normal	normal	normal	normal	normal	suboptimal	normal	normal	normal	5.8	normal	normal	normal	2.7	normal	normal	normal	3 vessel cord	normal	suboptimal	suboptimal	suboptimal	suboptimal	suboptimal	suboptimal	normal	suboptimal	normal	normal	normal	normal	normal	normal	normal	normal	normal	42.3	152.6
2024-10-29	Comp Detailed US	Sign & Create	B Bronson RDMS	M Markson DO	8038390	2254714	2005-02-08	2025-03-15	present	normal	normal	normal	normal	normal	normal	normal	suboptimal	suboptimal	normal	normal	4.6	normal	normal	normal	3.9	normal	normal	normal	3 vessel cord	normal	normal	normal	normal	normal	normal	normal	normal	normal	normal	normal	normal	normal	normal	normal	normal	normal	normal	48.8	183.9
2024-10-29	Comp Detailed US	Sign & Create	B Bronson RDMS	M Markson DO	8874417	2258134	1985-05-14	2025-03-19	present	normal	normal	normal	normal	normal	normal	normal	suboptimal	suboptimal	suboptimal	suboptimal		suboptimal	suboptimal	normal	2.6	suboptimal	normal	normal	3 vessel cord	normal	normal	suboptimal	suboptimal	normal	normal	normal	normal	suboptimal	normal	normal	normal	normal	normal	normal	normal	normal	normal	41.1	158.2
2024-10-30	Comp Detailed US	Sign & Create	A Anderson RDMS	L Larson MD	8266071	2275525	1992-11-29	2025-04-16	present	normal	normal	normal	normal	normal	normal	normal	suboptimal	normal	normal	normal	3.9	normal	normal	normal		normal	normal	normal	3 vessel cord	normal	normal	normal	normal	normal	normal	normal	normal	normal	normal	normal	normal	normal	normal	normal	normal	normal	normal	34.8	128
2024-10-30	Comp Detailed US	Sign & Create	B Bronson RDMS	M Markson DO	8005174	2275576	1987-04-15	2024-11-14	present	normal	normal	normal	normal	suboptimal	normal	suboptimal	suboptimal	suboptimal	suboptimal	normal	14.7	normal	normal	normal		suboptimal	normal	normal	3 vessel cord	normal	normal	suboptimal	suboptimal	normal	suboptimal	suboptimal	normal	suboptimal	suboptimal	suboptimal	suboptimal	suboptimal	normal	normal	normal	normal	normal	91.1	331.4
2024-10-31	Comp Detailed US	Sign & Create	D Donaldson RDMS	J Johnson MD	9508389	2278686	1989-12-26	2024-12-27	present	normal	normal	normal	normal	normal	normal	normal	normal	normal	normal	normal	10.2	normal	normal	normal		normal	normal	normal	3 vessel cord	normal	normal	normal	normal	normal	normal	normal	normal	normal	normal	normal	normal	normal	normal	normal	normal	normal	normal	78.3	290.9
2024-11-01	Comp Detailed US	Sign & Create	D Donaldson RDMS	J Johnson MD	8288491	2272619	1988-07-14	2024-12-19	present	normal	normal	normal	normal	normal	normal	normal	normal	normal	normal	normal	9.5	normal	normal	normal		normal	normal	normal	3 vessel cord	normal	normal	normal	normal	normal	normal	normal	normal	normal	normal	normal	normal	normal	normal	normal	normal	normal	normal	81	293
2024-11-01	Comp Detailed US	Sign & Create	A Anderson RDMS	J Johnson MD	9695087	2191699	2001-09-10	2025-03-28	present	normal	normal	normal	normal	normal	normal	normal	normal	normal	normal	normal	5.1	normal	normal	normal	3.2	normal	normal	normal	3 vessel cord	normal	normal	normal	normal	normal	normal	normal	normal	normal	normal	normal	normal	normal	normal	normal	normal	normal	normal	40	150.1
2024-11-01	Comp Detailed US	Sign & Create	D Donaldson RDMS	J Johnson MD	8203677	2222514	1994-01-16	2025-03-08	present	normal	normal	normal	normal	normal	normal	normal	normal	normal	normal	normal	5.1	normal	normal	normal		normal	normal	normal	3 vessel cord	normal	normal	normal	normal	normal	normal	normal	normal	normal	suboptimal	suboptimal	suboptimal	suboptimal	normal	normal	normal	normal	normal	48.5	185.2
2024-11-01	Comp Detailed US	Sign & Create	B Bronson RDMS	J Johnson MD	9590809	2272466	2001-06-27	2025-01-25	present	normal	normal	normal	normal	normal	normal	normal	normal	normal	normal	normal	9.5	normal	normal	normal		normal	normal	normal	3 vessel cord	normal	normal	normal	normal	normal	normal	normal	normal	normal	normal	normal	normal	normal	normal	normal	normal	normal	normal	65.4	249
2024-11-03	Comp Detailed US	Sign & Create	B Bronson RDMS	J Johnson MD	9850085	2261349	1991-02-05	2025-02-21	present	normal	normal	normal	normal	normal	normal	normal	normal	normal	normal	normal	8.9	normal	normal	normal		normal	normal	normal	3 vessel cord	normal	normal	normal	normal	normal	normal	normal	normal	normal	normal	normal	normal	normal	normal	normal	normal	normal	normal	59	215
2024-11-03	Comp Detailed US	Sign & Create	A Anderson RDMS	M Markson DO	8910771	2286727	1986-09-27	2025-03-03	present	normal	normal	normal	normal	normal	normal	normal	normal	normal	normal	normal	6.2	normal	normal	normal	3.7	normal	normal	normal	3 vessel cord	normal	normal	normal	normal	normal	normal	normal	normal	normal	normal	normal	normal	normal	normal	normal	normal	normal	normal	55.4	208.4
2024-11-04	Comp Detailed US	Sign & Create	B Bronson RDMS	L Larson MD	8244659	2296256	1999-04-21	2025-02-22	present	normal	normal	normal	normal	normal	normal	normal	suboptimal	normal	normal	normal	9.3	normal	normal	normal		normal	normal	normal	3 vessel cord	normal	normal	normal	suboptimal	normal	normal	normal	normal	normal	normal	normal	normal	normal	normal	normal	normal	normal	normal	57.4	223.3
2024-11-04	Comp Detailed US	Sign & Create	A Anderson RDMS	J Johnson MD	9474652	2250118	1990-12-15	2024-11-20	present	normal	normal	normal	normal	normal	normal	normal	normal	normal	normal	normal		normal	normal	normal		normal	normal	normal	3 vessel cord	normal	normal	normal	normal	normal	normal	normal	normal	normal	normal	normal	normal	normal	normal	normal	normal	normal	normal	84.3	319.5
2024-11-04	Comp Detailed US	Sign & Create	A Anderson RDMS	J Johnson MD	8634734	2269448	2003-01-17	2025-03-18	present	normal	normal	normal	normal	normal	normal	normal	normal	normal	normal	normal	7.2	normal	normal	normal	4.3	suboptimal	normal	normal	3 vessel cord	normal	suboptimal	normal	normal	suboptimal	suboptimal	suboptimal	normal	normal	suboptimal	suboptimal	suboptimal	suboptimal	normal	normal	normal	normal	normal	42.3	173
2024-11-04	Comp Detailed US	Sign & Create	B Bronson RDMS	L Larson MD	8459965	2290605	1992-09-09	2025-02-04	present	normal	normal	normal	normal	normal	normal	normal	normal	normal	normal	normal	9.3	normal	normal	normal		normal	normal	normal	3 vessel cord	normal	normal	normal	normal	normal	normal	normal	normal	normal	normal	normal	normal	normal	normal	normal	normal	normal	normal	65.1	250.7
2024-11-06	Comp Detailed US	Sign & Create	B Bronson RDMS	M Markson DO	8934310	2276645	1998-04-23	2024-12-26	present	normal	normal	normal	normal	normal	normal	normal	normal	normal	normal	normal	12	normal	normal	normal		normal	normal	normal	3 vessel cord	normal	normal	normal	normal	normal	normal	normal	normal	normal	normal	normal	normal	normal	normal	normal	normal	normal	normal	75.7	280.8
2024-11-06	Comp Detailed US	Sign & Create	B Bronson RDMS	J Johnson MD	9873074	2304678	1993-04-06	2025-01-27	present	normal	normal	normal	normal	normal	normal	normal	normal	normal	normal	normal	11	normal	normal	normal		normal	normal	normal	3 vessel cord	normal	normal	normal	normal	normal	normal	normal	normal	normal	normal	normal	normal	normal	normal	normal	normal	normal	normal	75.6	270.6
2024-11-06	Comp Detailed US	Sign & Create	A Anderson RDMS	L Larson MD	9715220	2280114	1991-03-28	2025-03-12	present	normal	normal	normal	normal	normal	normal	normal	normal	normal	normal	normal	6.6	normal	normal	abnormal	7.3	normal	normal	normal	3 vessel cord	abnormal	normal	normal	normal	normal	normal	normal	normal	normal	normal	normal	normal	normal	normal	normal	normal	normal	normal	47.6	183
2024-11-06	Comp Detailed US	Sign & Create	D Donaldson RDMS	L Larson MD	9546505	2288358	1986-08-06	2025-03-07	present	normal	normal	normal	normal	normal	normal	normal	normal	normal	normal	normal	6.3	normal	normal	normal		normal	normal	normal	3 vessel cord	normal	normal	normal	normal	normal	normal	normal	normal	normal	normal	normal	normal	normal	normal	normal	normal	normal	normal	55.2	207.4
2024-11-07	Comp Detailed US	Sign & Create	B Bronson RDMS	L Larson MD	9693693	2285503	1990-03-08	2025-03-06	present	normal	normal	normal	normal	normal	normal	normal	normal	normal	normal	normal	9.3	normal	normal	normal		normal	normal	normal	3 vessel cord	normal	normal	normal	normal	normal	normal	normal	normal	normal	normal	normal	normal	normal	normal	normal	normal	normal	normal	52.3	195.6
2024-11-07	Comp Detailed US	Sign & Create	D Donaldson RDMS	L Larson MD	9188367	2287747	1989-08-13	2025-03-09	present	normal	normal	normal	normal	normal	normal	normal	normal	normal	normal	normal		normal	normal	normal		normal	normal	normal	3 vessel cord	normal	normal	normal	normal	normal	normal	normal	normal	normal	normal	normal	normal	normal	normal	normal	normal	normal	normal	49.8	187.5
2024-11-07	Comp Detailed US	Sign & Create	B Bronson RDMS	L Larson MD	8737903	2285452	1991-11-09	2025-03-12	present	normal	normal	normal	normal	normal	normal	normal	normal	normal	normal	normal	9.3	normal	normal	normal		normal	normal	normal	3 vessel cord	normal	normal	normal	normal	normal	normal	normal	normal	normal	normal	normal	normal	normal	normal	normal	normal	normal	normal	53	197.3
2024-11-07	Comp Detailed US	Sign & Create	A Anderson RDMS	J Johnson MD	9451894	2304627	1995-09-19	2024-12-13	present	normal	normal	normal	normal	normal	normal	normal	normal	normal	normal	normal		suboptimal	suboptimal	normal		normal	normal	normal	3 vessel cord	normal	normal	normal	normal	normal	normal	normal	normal	normal	normal	normal	normal	normal	normal	normal	normal	normal	normal	80.4	315
2024-11-07	Comp Detailed US	Sign & Create	A Anderson RDMS	L Larson MD	9087958	2294830	2001-09-24	2025-02-16	present	normal	normal	normal	normal	normal	normal	normal	normal	normal	normal	normal		normal	normal	normal		normal	normal	normal	3 vessel cord	normal	normal	normal	normal	normal	normal	normal	normal	normal	normal	normal	normal	normal	normal	normal	normal	normal	normal	61.4	239.9
2024-11-08	Comp Detailed US	Sign & Create	A Anderson RDMS	J Johnson MD	8468412	2269753	1995-10-22	2025-01-23	present	normal	normal	normal	normal	suboptimal	suboptimal	suboptimal	normal	normal	normal	normal	7.8	normal	normal	suboptimal		normal	normal	normal	3 vessel cord	normal	suboptimal	normal	normal	suboptimal	suboptimal	suboptimal	normal	suboptimal	suboptimal	suboptimal	suboptimal	suboptimal	suboptimal	normal	normal	normal	normal	73	270.4
2024-11-08	Comp Detailed US	Sign & Create	A Anderson RDMS	J Johnson MD	9650679	2269193	1996-10-17	2025-03-08	present	normal	normal	normal	normal	normal	normal	normal	normal	normal	normal	normal	5.1	normal	normal	abnormal	5	normal	normal	normal	3 vessel cord	abnormal	normal	abnormal	normal	abnormal	normal	normal	abnormal	suboptimal	normal	normal	normal	normal	normal	normal	normal	normal	normal	49.6	185.2
2024-11-08	Comp Detailed US	Sign & Create	A Anderson RDMS	K Karlson MD	8067659	2319250	1994-09-10	2024-12-27	present	normal	normal	normal	normal	normal	normal	normal	normal	normal	normal	normal		suboptimal	suboptimal	normal		normal	normal	normal	3 vessel cord	normal	suboptimal	normal	normal	normal	normal	normal	normal	suboptimal	suboptimal	suboptimal	suboptimal	suboptimal	normal	normal	normal	normal	normal	83.2	310.9
2024-11-08	Comp Detailed US	Sign & Create	B Bronson RDMS	L Larson MD	8129988	2260839	1989-02-03	2025-03-10	present	normal	normal	normal	normal	normal	normal	normal	normal	normal	normal	normal	7.7	normal	normal	normal		normal	normal	normal	3 vessel cord	normal	normal	normal	normal	normal	normal	normal	normal	normal	normal	normal	normal	normal	normal	normal	normal	normal	normal	50.2	198.5
2024-11-08	Comp Detailed US	Sign & Create	A Anderson RDMS	K Karlson MD	9004273	2289327	1992-04-23	2024-12-19	present	normal	normal	normal	normal	normal	normal	normal	normal	suboptimal	normal	normal		normal	normal	normal		normal	normal	normal	3 vessel cord	normal	normal	normal	normal	normal	normal	normal	normal	normal	normal	normal	normal	normal	normal	normal	normal	normal	suboptimal	85.1	312.7
2024-11-09	Comp Detailed US	Sign & Create	A Anderson RDMS	M Markson DO	8323533	2286472	1995-06-28	2024-12-21	present	normal	normal	normal	normal	normal	normal	normal	suboptimal	normal	normal	normal		normal	normal	normal		normal	normal	normal	3 vessel cord	normal	normal	normal	normal	suboptimal	normal	normal	normal	normal	normal	normal	normal	normal	normal	normal	normal	normal	normal	90.2	322.3
2024-11-09	Comp Detailed US	Sign & Create	A Anderson RDMS	K Karlson MD	9033950	2277411	1994-12-23	2025-03-22	present	normal	normal	normal	normal	normal	normal	normal	normal	normal	normal	normal	5.2	normal	normal	normal	3.8	normal	normal	normal	3 vessel cord	normal	normal	normal	normal	normal	normal	normal	normal	normal	normal	normal	normal	normal	normal	normal	normal	normal	normal	48.8	191.8
2024-11-09	Comp Detailed US	Sign & Create	B Bronson RDMS	J Johnson MD	9498030	2279299	1997-03-23	2025-03-02	present	normal	normal	normal	normal	normal	normal	normal	normal	normal	normal	normal	9.9	normal	normal	normal		normal	normal	normal	3 vessel cord	normal	normal	normal	normal	normal	normal	normal	normal	normal	normal	normal	normal	normal	normal	normal	normal	normal	normal	61.3	221
2024-11-10	Comp Detailed US	Sign & Create	B Bronson RDMS	L Larson MD	9893731	2294525	2000-11-26	2025-03-09	present	normal	normal	normal	normal	normal	normal	normal	normal	normal	normal	normal	7.4	normal	normal	normal		normal	normal	normal	3 vessel cord	normal	normal	normal	normal	normal	normal	normal	normal	normal	normal	normal	normal	normal	normal	normal	normal	normal	normal	51	194.1
2024-11-10	Comp Detailed US	Sign & Create	D Donaldson RDMS	K Karlson MD	9195324	2306667	1991-10-01	2025-01-25	present	normal	normal	normal	normal	normal	normal	normal	normal	normal	normal	normal	8.2	normal	normal	normal		normal	normal	normal	3 vessel cord	normal	normal	normal	normal	normal	normal	normal	normal	normal	normal	normal	normal	normal	normal	normal	normal	normal	normal	74.2	265
2024-11-10	Comp Detailed US	Sign & Create	B Bronson RDMS	L Larson MD	8897699	2292130	2007-05-26	2024-12-29	present	normal	normal	normal	normal	normal	normal	normal	normal	normal	normal	normal	8.7	normal	normal	normal		normal	normal	normal	3 vessel cord	normal	normal	normal	normal	suboptimal	normal	normal	normal	normal	normal	normal	normal	normal	normal	normal	normal	normal	normal	82.9	296.1
2024-11-11	Comp Detailed US	Sign & Create	B Bronson RDMS	L Larson MD	8519123	2293608	1993-04-05	2025-03-14	present	normal	normal	normal	normal	normal	normal	normal	normal	suboptimal	suboptimal	suboptimal		normal	normal	normal		normal	normal	normal	3 vessel cord	normal	normal	normal	normal	normal	normal	normal	suboptimal	normal	normal	normal	normal	normal	normal	normal	normal	normal	normal	49.1	192.1
2024-11-11	Comp Detailed US	Sign & Create	D Donaldson RDMS	J Johnson MD	9351685	2290554	2000-04-01	2025-02-11	present	normal	normal	normal	normal	normal	normal	normal	normal	normal	normal	normal	8	normal	normal	normal		normal	normal	normal	3 vessel cord	normal	normal	normal	normal	normal	normal	normal	normal	normal	normal	normal	normal	normal	normal	normal	normal	normal	normal	67.7	249
2024-11-11	Comp Detailed US	Sign & Create	A Anderson RDMS	J Johnson MD	9197575	2305086	1995-01-30	2024-12-10	present	normal	normal	normal	normal	normal	normal	normal	normal	normal	normal	normal		suboptimal	suboptimal	normal		normal	normal	normal	3 vessel cord	normal	normal	normal	normal	suboptimal	normal	normal	normal	normal	normal	normal	normal	normal	normal	normal	normal	normal	suboptimal	88.9	326
2024-11-11	Comp Detailed US	Sign & Create	D Donaldson RDMS	K Karlson MD	9638695	2308196	1994-10-04	2025-01-18	present	normal	normal	normal	normal	normal	normal	normal	normal	normal	normal	normal	9.5	normal	normal	normal		normal	normal	normal	3 vessel cord	normal	normal	normal	normal	normal	normal	normal	normal	normal	normal	normal	normal	normal	normal	normal	normal	normal	normal	69.9	264.2
2024-11-11	Comp Detailed US	Sign & Create	D Donaldson RDMS	M Markson DO	8495048	2326532	2006-07-05	2025-01-17	present	normal	suboptimal	normal	normal	suboptimal	suboptimal	suboptimal	suboptimal	normal	normal	normal	8.9	normal	normal	normal		normal	normal	normal	3 vessel cord	normal	normal	normal	normal	normal	normal	normal	normal	normal	suboptimal	suboptimal	suboptimal	suboptimal	normal	normal	normal	normal	normal	82.8	282.3
2024-11-12	Comp Detailed US	Sign & Create	A Anderson RDMS	J Johnson MD	9570962	2325513	1993-11-24	2025-03-27	present	normal	normal	normal	normal	normal	normal	normal	normal	suboptimal	normal	normal		normal	normal	normal		normal	normal	normal	3 vessel cord	normal	normal	normal	normal	normal	normal	normal	normal	normal	normal	normal	normal	normal	normal	normal	normal	normal	normal	57	199.1
2024-11-12	Comp Detailed US	Sign & Create	D Donaldson RDMS	K Karlson MD	9590289	2317569	1993-07-24	2025-03-27	present	normal	normal	normal	normal	normal	normal	normal	normal	normal	normal	normal		normal	normal	normal	3	normal	normal	normal	3 vessel cord	normal	normal	normal	normal	normal	normal	normal	normal	normal	normal	normal	normal	normal	normal	normal	normal	normal	normal	47.8	180.3
2024-11-13	Comp Detailed US	Sign & Create	B Bronson RDMS	K Karlson MD	8908309	2316806	1996-04-26	2025-02-21	present	normal	normal	normal	normal	normal	normal	normal	normal	normal	normal	normal	9.8	normal	normal	normal		normal	normal	normal	3 vessel cord	normal	normal	normal	normal	normal	normal	normal	normal	normal	normal	normal	normal	normal	normal	normal	normal	normal	normal	62.7	235.7
2024-11-14	Comp Detailed US	Sign & Create	D Donaldson RDMS	J Johnson MD	8493443	2303964	1998-11-20	2025-02-12	present	normal	normal	normal	normal	normal	normal	normal	normal	normal	normal	normal	8.3	normal	normal	normal		normal	normal	normal	3 vessel cord	normal	normal	normal	normal	normal	normal	normal	normal	normal	normal	normal	normal	normal	normal	normal	normal	normal	normal	64.2	240.6
2024-11-14	Comp Detailed US	Sign & Create	B Bronson RDMS	M Markson DO	9522769	2324543	1982-09-01	2025-04-17	present	normal	normal	normal	normal	normal	normal	normal	suboptimal	normal	normal	normal	6.2	normal	normal	normal	2.8	normal	normal	normal	3 vessel cord	normal	suboptimal	normal	normal	normal	normal	normal	normal	normal	normal	normal	normal	normal	normal	normal	normal	normal	normal	43.7	160.7
2024-11-14	Comp Detailed US	Sign & Create	A Anderson RDMS	K Karlson MD	9525992	2317213	1996-10-31	2025-03-27	present	normal	normal	normal	normal	normal	normal	normal	normal	normal	normal	normal	5.1	normal	normal	normal	3.8	normal	normal	normal	3 vessel cord	normal	normal	normal	normal	normal	normal	normal	normal	normal	normal	normal	normal	normal	normal	normal	normal	normal	normal	48.5	183.7
2024-11-15	Comp Detailed US	Sign & Create	B Bronson RDMS	K Karlson MD	8828012	2312480	1996-06-02	2025-03-26	present	normal	normal	normal	normal	normal	normal	normal	normal	normal	normal	normal	6	normal	normal	normal	5.8	normal	normal	normal	3 vessel cord	normal	normal	normal	normal	normal	normal	normal	normal	normal	suboptimal	suboptimal	suboptimal	suboptimal	normal	normal	normal	normal	normal	47.3	175
2024-11-15	Comp Detailed US	Sign & Create	B Bronson RDMS	R Richardson MD	8274585	2313091	1998-08-17	2025-02-03	present	normal	normal	normal	normal	normal	normal	normal	normal	normal	normal	normal	9.5	normal	normal	normal		normal	normal	normal	3 vessel cord	normal	normal	normal	normal	normal	normal	normal	normal	suboptimal	normal	normal	normal	normal	normal	normal	normal	normal	normal	65.7	258.4
2024-11-16	Comp Detailed US	Sign & Create	D Donaldson RDMS	M Markson DO	9763486	2319352	2001-08-25	2025-01-07	present	normal	normal	normal	normal	normal	normal	normal	normal	suboptimal	suboptimal	suboptimal		normal	normal	normal		suboptimal	normal	normal	3 vessel cord	normal	normal	normal	normal	suboptimal	suboptimal	suboptimal	normal	normal	normal	normal	normal	normal	normal	normal	normal	normal	normal	79.2	293.2
2024-11-16	Comp Detailed US	Sign & Create	A Anderson RDMS	J Johnson MD	8687232	2301717	1994-04-06	2025-02-14	present	normal	normal	normal	normal	normal	normal	normal	normal	normal	normal	normal		normal	normal	normal		normal	normal	normal	3 vessel cord	normal	normal	normal	normal	normal	normal	normal	normal	normal	normal	normal	normal	normal	normal	normal	normal	normal	normal	60.6	249.5
2024-11-17	Comp Detailed US	Sign & Create	A Anderson RDMS	K Karlson MD	9425868	2334695	1997-01-14	2025-04-18	present	normal	normal	normal	normal	normal	normal	normal	normal	normal	normal	normal	4.2	normal	normal	normal	2.6	normal	normal	normal	3 vessel cord	normal	normal	suboptimal	normal	normal	normal	normal	normal	normal	normal	normal	normal	normal	normal	normal	normal	normal	normal	37.8	153.5
2024-11-17	Comp Detailed US	Sign & Create	A Anderson RDMS	J Johnson MD	8564521	2297230	1992-09-18	2025-02-28	present	normal	normal	normal	normal	normal	normal	normal	normal	normal	normal	normal	8.9	normal	normal	normal		normal	normal	normal	3 vessel cord	normal	normal	normal	normal	normal	normal	normal	normal	normal	normal	normal	normal	normal	normal	normal	normal	normal	normal	59.2	226.7
2024-11-17	Comp Detailed US	Sign & Create	B Bronson RDMS	K Karlson MD	8396566	2283114	2000-11-23	2025-05-11	present	normal	normal	normal	normal	normal	normal	normal	suboptimal	normal	suboptimal	normal	4	normal	normal	normal		normal	normal	normal	3 vessel cord	normal	suboptimal	suboptimal	suboptimal	suboptimal	suboptimal	suboptimal	suboptimal	normal	suboptimal	suboptimal	suboptimal	suboptimal	normal	normal	normal	normal	normal	34	124.6
2024-11-18	Comp Detailed US	Sign & Create	E Ericson RDMS	K Karlson MD	9145558	2312225	1999-03-04	2025-03-18	present	normal	normal	normal	normal	normal	normal	normal	normal	normal	normal	normal	7.7	normal	normal	normal		normal	normal	normal	3 vessel cord	normal	normal	normal	normal	normal	normal	normal	normal	normal	normal	normal	normal	normal	normal	normal	normal	normal	normal	54.6	205.3
2024-11-18	Comp Detailed US	Sign & Create	D Donaldson RDMS	K Karlson MD	8001385	2339477	1983-11-07	2025-05-14	present	normal	normal	normal	normal	normal	normal	normal	normal	normal	suboptimal	suboptimal	5.5	suboptimal	suboptimal	normal	2	normal	normal	normal	3 vessel cord	normal	normal	suboptimal	suboptimal	suboptimal	suboptimal	suboptimal	suboptimal	normal	normal	normal	normal	normal	normal	normal	normal	normal	normal	31.5	121.3
2024-11-18	Comp Detailed US	Sign & Create	A Anderson RDMS	J Johnson MD	8761110	2319555	2004-12-13	2025-02-19	present	normal	normal	normal	normal	normal	normal	normal	normal	suboptimal	normal	normal		normal	normal	normal		normal	normal	normal	3 vessel cord	normal	normal	normal	normal	suboptimal	suboptimal	suboptimal	normal	normal	normal	normal	normal	normal	normal	normal	normal	normal	normal	65.9	246.7
2024-11-18	Comp Detailed US	Sign & Create	A Anderson RDMS	K Karlson MD	8692263	2312021	1991-04-01	2025-03-11	present	normal	normal	normal	normal	normal	normal	normal	normal	normal	normal	normal	8.7	normal	normal	normal	4.4	normal	normal	normal	3 vessel cord	normal	normal	normal	normal	normal	normal	normal	normal	normal	normal	normal	normal	normal	normal	normal	normal	normal	normal	55.4	218.2
2024-11-18	Comp Detailed US	Sign & Create	A Anderson RDMS	J Johnson MD	8072489	2333726	1987-04-10	2025-01-20	present	normal	normal	normal	normal	normal	normal	normal	normal	suboptimal	normal	normal		normal	normal	normal		normal	normal	normal	3 vessel cord	normal	normal	normal	normal	normal	normal	normal	normal	normal	normal	normal	normal	normal	normal	normal	normal	normal	normal	75.5	280.9
2024-11-18	Comp Detailed US	Sign & Create	A Anderson RDMS	M Markson DO	8851352	2328322	2000-08-27	2025-02-01	present	normal	normal	normal	normal	normal	normal	normal	normal	normal	normal	normal		normal	normal	normal		normal	normal	normal	3 vessel cord	normal	normal	suboptimal	normal	normal	normal	normal	normal	normal	normal	normal	normal	normal	normal	normal	normal	normal	normal	66.3	254.2
2024-11-19	Comp Detailed US	Sign & Create	D Donaldson RDMS	J Johnson MD	9474229	2301665	2006-12-11	2025-03-12	present	normal	normal	normal	normal	normal	normal	normal	normal	normal	normal	normal	9.9	normal	normal	normal		normal	normal	normal	3 vessel cord	normal	normal	normal	normal	normal	normal	normal	normal	normal	normal	normal	normal	normal	normal	normal	normal	normal	normal	54.2	213.1
2024-11-19	Comp Detailed US	Sign & Create	A Anderson RDMS	J Johnson MD	9723001	2297023	1991-10-10	2025-01-12	present	normal	normal	normal	normal	normal	normal	normal	normal	normal	suboptimal	suboptimal		suboptimal	suboptimal	normal		normal	normal	normal	3 vessel cord	normal	suboptimal	normal	normal	normal	normal	normal	normal	suboptimal	normal	normal	normal	normal	normal	normal	normal	normal	normal	81.7	312.4
2024-11-19	Comp Detailed US	Sign & Create	B Bronson RDMS	J Johnson MD	9779716	2351247	1989-01-01	2025-01-29	present	normal	abnormal	normal	normal	normal	normal	normal	normal	normal	normal	normal		normal	normal	normal		normal	normal	normal	3 vessel cord	normal	normal	suboptimal	normal	suboptimal	normal	normal	normal	suboptimal	normal	normal	normal	normal	normal	normal	normal	normal	normal	80.4	284.8
2024-11-19	Comp Detailed US	Sign & Create	B Bronson RDMS	J Johnson MD	8951429	2289583	1989-08-26	2025-01-11	present	normal	normal	normal	normal	normal	normal	normal	normal	normal	normal	normal	10.3	normal	normal	normal		normal	normal	normal	3 vessel cord	normal	normal	normal	normal	normal	normal	normal	normal	normal	suboptimal	suboptimal	suboptimal	suboptimal	normal	normal	normal	normal	normal	86.2	302.9
2024-11-19	Comp Detailed US	Sign & Create	D Donaldson RDMS	M Markson DO	8352605	2324849	1988-06-06	2025-04-19	present	suboptimal	normal	normal	normal	normal	suboptimal	normal	suboptimal	normal	suboptimal	suboptimal		suboptimal	suboptimal	normal		suboptimal	normal	normal	3 vessel cord	suboptimal	suboptimal	suboptimal	suboptimal	suboptimal	suboptimal	suboptimal	suboptimal	suboptimal	normal	normal	normal	normal	normal	normal	suboptimal	suboptimal	normal	41.4	159.1
2024-11-19	Comp Detailed US	Sign & Create	A Anderson RDMS	M Markson DO	8756194	2324747	1990-09-13	2025-03-01	present	normal	normal	normal	normal	normal	normal	normal	suboptimal	normal	normal	normal		normal	normal	normal		normal	normal	normal	3 vessel cord	normal	suboptimal	normal	normal	suboptimal	normal	normal	normal	suboptimal	normal	normal	normal	normal	normal	normal	normal	normal	suboptimal	65.3	241.2
2024-11-20	Comp Detailed US	Sign & Create	A Anderson RDMS	K Karlson MD	8516220	2345438	2001-02-12	2025-01-06	present	normal	normal	normal	normal	normal	normal	normal	normal	normal	normal	normal		normal	normal	normal		normal	normal	normal	3 vessel cord	normal	normal	normal	normal	normal	normal	normal	normal	normal	normal	normal	normal	normal	normal	normal	normal	normal	normal	84.5	302.3
2024-11-20	Comp Detailed US	Sign & Create	A Anderson RDMS	M Markson DO	9567447	2314416	1988-02-11	2025-04-11	present	normal	normal	normal	normal	normal	normal	normal	normal	normal	normal	normal	4.8	normal	normal	normal	3.2	normal	normal	normal	3 vessel cord	normal	normal	normal	normal	normal	normal	normal	normal	normal	normal	normal	normal	normal	normal	normal	normal	normal	normal	40.4	162.2
2024-11-21	Comp Detailed US	Sign & Create	E Ericson RDMS	J Johnson MD	9553890	2302077	1986-04-08	2025-04-05	present	normal	normal	normal	normal	normal	normal	normal	normal	normal	normal	normal	7.5	normal	normal	normal	3	normal	normal	normal	3 vessel cord, 3 vessel cord	normal	normal	normal	normal	normal	normal	normal	normal	normal	normal	normal	normal	normal	normal	normal	normal	normal	normal	49	181
2024-11-21	Comp Detailed US	Sign & Create	B Bronson RDMS	J Johnson MD	9219392	2324696	1994-08-12	2025-04-13	present	normal	normal	normal	normal	normal	normal	normal	normal	normal	normal	normal	5.8	normal	normal	normal	3	normal	normal	normal	3 vessel cord	normal	normal	normal	normal	normal	normal	normal	normal	normal	normal	normal	normal	normal	normal	normal	normal	normal	normal	46.2	170.2
2024-11-21	Comp Detailed US	Sign & Create	A Anderson RDMS	J Johnson MD	8065693	2332093	1997-02-21	2025-02-28	present	normal	normal	normal	normal	normal	normal	normal	normal	normal	normal	normal	7.2	normal	normal	normal	5.7	normal	normal	normal	3 vessel cord	normal	normal	normal	suboptimal	normal	normal	normal	suboptimal	suboptimal	normal	normal	normal	normal	normal	normal	normal	normal	normal	66.3	242.4
2024-11-22	Comp Detailed US	Sign & Create	E Ericson RDMS	K Karlson MD	8482845	2334338	2000-05-11	2025-03-23	present	normal	normal	normal	normal	normal	normal	normal	normal	normal	normal	normal	7.6	normal	normal	normal		normal	normal	normal	3 vessel cord	normal	normal	normal	normal	normal	normal	normal	normal	normal	normal	normal	normal	normal	normal	normal	normal	normal	normal	55.8	210.1
2024-11-22	Comp Detailed US	Sign & Create	D Donaldson RDMS	K Karlson MD	9172355	2329955	1991-05-14	2025-04-14	present	normal	normal	normal	normal	normal	normal	normal	normal	normal	normal	normal	5.5	normal	normal	normal	3.6	normal	normal	normal	3 vessel cord	normal	normal	normal	normal	normal	normal	normal	normal	normal	normal	normal	normal	normal	normal	normal	normal	normal	normal	49.6	179.4
2024-11-22	Comp Detailed US	Sign & Create	A Anderson RDMS	K Karlson MD	8404637	2334949	1985-07-10	2025-05-05	present	normal	normal	normal	normal	normal	normal	normal	suboptimal	normal	normal	normal	4.5	normal	normal	normal	2	normal	normal	normal	3 vessel cord	normal	suboptimal	normal	normal	suboptimal	normal	normal	normal	normal	normal	normal	normal	suboptimal	normal	normal	normal	normal	normal	32.6	127.3
2024-11-23	Comp Detailed US	Sign & Create	B Bronson RDMS	K Karlson MD	8019128	2276289	2006-03-09	2025-04-26	present	normal	normal	normal	normal	normal	normal	normal	suboptimal	normal	normal	normal	6.4	normal	normal	normal	2.3	normal	normal	normal	3 vessel cord	normal	suboptimal	suboptimal	suboptimal	suboptimal	suboptimal	suboptimal	suboptimal	suboptimal	suboptimal	suboptimal	normal	normal	normal	normal	normal	normal	normal	43.4	152.7
2024-11-23	Comp Detailed US	Sign & Create	A Anderson RDMS	R Richardson MD	9015860	2333214	2000-03-22	2025-01-25	present	normal	normal	normal	normal	normal	normal	normal	normal	normal	normal	normal		normal	normal	normal	5.1	normal	normal	normal	3 vessel cord	normal	normal	normal	normal	normal	normal	normal	normal	normal	normal	normal	normal	normal	normal	normal	normal	normal	normal	73.8	304.6
2024-11-23	Comp Detailed US	Sign & Create	A Anderson RDMS	M Markson DO	9353586	2358229	2003-07-21	2025-02-17	present	normal	normal	normal	normal	normal	normal	normal	normal	normal	normal	normal	7.8	normal	normal	normal		normal	abnormal	normal	3 vessel cord	normal	normal	normal	normal	normal	normal	normal	normal	normal	normal	normal	normal	normal	normal	normal	normal	normal	normal	69.4	253.7
2024-11-23	Comp Detailed US	Sign & Create	B Bronson RDMS	R Richardson MD	9836574	2331277	1997-02-20	2025-04-23	present	normal	normal	normal	normal	normal	normal	normal	normal	normal	normal	normal	5.9	normal	normal	normal	5.2	normal	normal	normal	3 vessel cord	normal	normal	normal	normal	normal	normal	normal	normal	normal	normal	normal	normal	normal	normal	normal	normal	normal	normal	44.7	158.5
2024-11-23	Comp Detailed US	Sign & Create	D Donaldson RDMS	R Richardson MD	9718539	2351450	1997-03-15	2025-04-09	present	normal	normal	normal	normal	normal	normal	normal	normal	normal	normal	normal	6.2	normal	normal	normal	3	normal	normal	normal	3 vessel cord	normal	normal	normal	normal	normal	normal	normal	normal	normal	normal	normal	normal	normal	normal	normal	normal	normal	normal	49.7	185.9
2024-11-24	Comp Detailed US	Sign & Create	B Bronson RDMS	J Johnson MD	9671771	2345033	1992-12-15	2025-04-21	present	normal	normal	normal	normal	normal	normal	normal	normal	normal	normal	normal	6.1	normal	normal	normal	4.5	normal	normal	normal	3 vessel cord	normal	normal	normal	normal	normal	normal	normal	normal	normal	normal	normal	normal	normal	normal	normal	normal	normal	normal	42.6	152.8
2024-11-25	Comp Detailed US	Sign & Create	B Bronson RDMS	K Karlson MD	8314899	2330716	2000-10-29	2025-04-19	present	normal	normal	normal	normal	normal	normal	normal	suboptimal	normal	normal	normal	5.5	normal	normal	normal	1.8	normal	normal	normal	3 vessel cord	normal	normal	normal	normal	normal	normal	normal	normal	normal	normal	normal	normal	normal	normal	normal	normal	normal	normal	44.2	158.7
2024-11-25	Comp Detailed US	Sign & Create	A Anderson RDMS	J Johnson MD	8557220	2341467	2006-01-08	2025-03-16	present	normal	normal	normal	normal	normal	normal	normal	normal	normal	normal	normal	5.1	normal	normal	normal		normal	normal	normal	3 vessel cord	normal	normal	normal	normal	normal	normal	normal	normal	normal	normal	normal	normal	normal	normal	normal	normal	normal	normal	58.4	216.7
2024-11-25	Comp Detailed US	Sign & Create	A Anderson RDMS	J Johnson MD	8005869	2310848	2001-09-29	2024-12-23	present	normal	normal	normal	normal	normal	normal	normal	normal	normal	normal	normal		normal	normal	normal		normal	normal	normal	3 vessel cord	normal	normal	normal	normal	normal	normal	normal	normal	normal	normal	normal	normal	normal	normal	normal	normal	normal	normal	87.9	325.8
2024-11-27	Comp Detailed US	Sign & Create	B Bronson RDMS	R Richardson MD	9434706	2356394	2001-04-15	2025-03-23	present	normal	normal	normal	normal	normal	normal	normal	normal	normal	normal	normal	10.6	normal	normal	normal		normal	normal	normal	3 vessel cord	normal	normal	normal	normal	normal	normal	normal	normal	normal	normal	normal	normal	normal	normal	normal	abnormal	normal	normal	63.2	228.3
2024-11-29	Comp Detailed US	Sign & Create	D Donaldson RDMS	M Markson DO	8223963	2356904	1991-06-20	2025-04-10	present	normal	normal	normal	normal	normal	normal	normal	normal	normal	normal	normal	6.7	normal	normal	normal		normal	normal	normal	3 vessel cord	normal	abnormal	abnormal	normal	normal	normal	normal	abnormal	abnormal	normal	normal	normal	normal	normal	normal	normal	normal	normal	49.9	192.7
2024-11-29	Comp Detailed US	Sign & Create	D Donaldson RDMS	K Karlson MD	8590595	2326735	1983-05-28	2025-01-10	present	normal	normal	normal	normal	suboptimal	normal	normal	normal	normal	normal	normal	9.7	normal	normal	normal		normal	normal	normal	3 vessel cord	normal	normal	normal	normal	suboptimal	suboptimal	suboptimal	normal	suboptimal	suboptimal	suboptimal	suboptimal	suboptimal	normal	normal	normal	normal	normal	86.1	313
2024-12-01	Comp Detailed US	Sign & Create	A Anderson RDMS	K Karlson MD	9502441	2363071	2005-03-16	2025-01-26	present	normal	normal	normal	normal	normal	normal	normal	normal	normal	normal	normal		normal	normal	normal		normal	normal	normal	3 vessel cord	normal	normal	normal	normal	normal	normal	normal	normal	normal	suboptimal	suboptimal	suboptimal	suboptimal	normal	normal	normal	normal	normal	82.3	299.2
2024-12-02	Comp Detailed US	Sign & Create	B Bronson RDMS	J Johnson MD	8709174	2278329	2002-04-08	2025-05-07	present	normal	normal	normal	normal	normal	normal	normal	suboptimal	normal	normal	suboptimal	4.5	normal	normal	normal	3.7	normal	normal	normal	3 vessel cord	normal	normal	suboptimal	suboptimal	suboptimal	suboptimal	suboptimal	suboptimal	suboptimal	normal	normal	normal	normal	normal	normal	normal	normal	normal	40.3	148.6
2024-12-03	Comp Detailed US	Sign & Create	B Bronson RDMS	M Markson DO	9716815	2361078	1990-08-19	2025-05-18	present	normal	normal	normal	normal	normal	normal	normal	suboptimal	normal	normal	normal	5.6	normal	normal	normal	2.8	suboptimal	normal	normal	3 vessel cord	suboptimal	suboptimal	suboptimal	suboptimal	suboptimal	suboptimal	suboptimal	normal	suboptimal	suboptimal	suboptimal	suboptimal	suboptimal	normal	normal	normal	normal	normal	34.3	125
2024-12-03	Comp Detailed US	Sign & Create	B Bronson RDMS	J Johnson MD	9466968	2319708	1991-07-13	2025-01-15	present	normal	normal	normal	normal	normal	normal	normal	normal	normal	normal	normal	12.2	normal	normal	normal		normal	normal	normal	3 vessel cord	normal	normal	normal	normal	normal	normal	normal	normal	normal	normal	normal	normal	normal	normal	normal	normal	normal	normal	84.5	307.6
2024-12-04	Comp Detailed US	Sign & Create	E Ericson RDMS	M Markson DO	9579004	2357822	1986-06-16	2025-05-08	present	normal	normal	normal	normal	normal	normal	normal	suboptimal	normal	normal	normal	6	normal	normal	normal	3.8	suboptimal	normal	normal	3 vessel cord	normal	normal	normal	normal	suboptimal	suboptimal	suboptimal	normal	normal	normal	normal	normal	normal	normal	normal	normal	normal	normal	38.5	145.7
2024-12-05	Comp Detailed US	Sign & Create	A Anderson RDMS	R Richardson MD	9412236	2352113	1998-10-13	2025-02-01	present	normal	normal	normal	normal	normal	normal	normal	normal	normal	suboptimal	suboptimal		normal	normal	normal		normal	normal	normal	3 vessel cord	normal	normal	normal	normal	normal	normal	normal	normal	normal	normal	suboptimal	suboptimal	suboptimal	normal	normal	normal	normal	normal	85.7	315.2
2024-12-05	Comp Detailed US	Sign & Create	B Bronson RDMS	J Johnson MD	8463393	2371115	1998-08-04	2024-12-16	present	normal	normal	normal	normal	normal	normal	normal	normal	normal	normal	normal	12.6	normal	normal	normal		normal	normal	normal	3 vessel cord	abnormal	normal	normal	normal	normal	normal	normal	normal	suboptimal	normal	normal	normal	normal	normal	normal	normal	normal	normal	95.9	339.9
2024-12-05	Comp Detailed US	Sign & Create	D Donaldson RDMS	K Karlson MD	9251297	2320724	1999-07-04	2025-05-11	present	normal	normal	normal	normal	normal	normal	normal	normal	suboptimal	normal	normal		suboptimal	suboptimal	normal	2.1	normal	normal	normal	3 vessel cord	normal	suboptimal	suboptimal	suboptimal	suboptimal	normal	normal	suboptimal	suboptimal	normal	normal	normal	normal	normal	normal	normal	normal	normal	40.7	154
2024-12-05	Comp Detailed US	Sign & Create	A Anderson RDMS	J Johnson MD	9861380	2311566	1999-09-16	2025-01-22	present	normal	normal	normal	normal	normal	normal	normal	normal	normal	normal	normal		normal	normal	normal		normal	normal	normal	3 vessel cord	normal	normal	normal	normal	normal	normal	normal	normal	normal	normal	normal	normal	normal	normal	normal	normal	normal	normal	83.2	301.2
2024-12-05	Comp Detailed US	Sign & Create	D Donaldson RDMS	J Johnson MD	9877589	2358534	2002-03-16	2025-03-30	present	normal	normal	normal	normal	normal	normal	normal	normal	normal	normal	normal	7.7	normal	normal	normal		normal	normal	normal	3 vessel cord	normal	normal	normal	normal	normal	normal	normal	normal	normal	normal	normal	normal	normal	normal	normal	normal	normal	normal	59.2	219.2
2024-12-06	Comp Detailed US	Sign & Create	A Anderson RDMS	K Karlson MD	8096475	2334033	1994-03-20	2025-04-29	present	normal	normal	normal	normal	normal	normal	normal	normal	suboptimal	normal	normal	5.8	normal	normal	normal	3.5	normal	normal	normal	3 vessel cord	normal	normal	normal	normal	normal	normal	normal	normal	normal	normal	normal	normal	normal	normal	normal	normal	normal	normal	39.2	154.3
2024-12-06	Comp Detailed US	Sign & Create	A Anderson RDMS	J Johnson MD	9235950	2376464	1998-09-18	2025-03-28	present	normal	normal	normal	normal	normal	normal	normal	normal	normal	normal	normal		normal	normal	normal		normal	normal	normal	3 vessel cord	normal	normal	normal	normal	normal	normal	normal	normal	normal	normal	normal	normal	normal	normal	normal	normal	normal	normal	60.3	227.6
2024-12-06	Comp Detailed US	Sign & Create	A Anderson RDMS	M Markson DO	8179592	2356955	1991-11-30	2025-05-02	present	normal	normal	normal	normal	normal	normal	normal	normal	suboptimal	suboptimal	normal	4.3	normal	normal	normal	2.6	normal	normal	normal	3 vessel cord	suboptimal	suboptimal	suboptimal	normal	suboptimal	suboptimal	suboptimal	normal	normal	suboptimal	suboptimal	suboptimal	suboptimal	normal	normal	normal	normal	suboptimal	39	149.3
2024-12-06	Comp Detailed US	Sign & Create	A Anderson RDMS	M Markson DO	8089089	2363173	1996-12-24	2025-02-19	present	normal	normal	normal	normal	normal	normal	normal	normal	suboptimal	normal	normal		normal	normal	normal		normal	normal	normal	3 vessel cord	normal	suboptimal	suboptimal	suboptimal	suboptimal	normal	normal	normal	normal	normal	normal	suboptimal	suboptimal	normal	normal	normal	normal	normal	66.9	257.6
2024-12-06	Comp Detailed US	Sign & Create	B Bronson RDMS	M Markson DO	9069198	2377586	1999-09-22	2025-05-20	present	normal	normal	normal	normal	normal	normal	normal	suboptimal	normal	normal	normal	4.9	normal	normal	normal	2	suboptimal	normal	normal	3 vessel cord	suboptimal	suboptimal	normal	suboptimal	suboptimal	normal	normal	normal	suboptimal	normal	normal	normal	normal	normal	normal	normal	normal	normal	36.1	132
2024-12-07	Comp Detailed US	Sign & Create	A Anderson RDMS	M Markson DO	8028641	2365826	1987-07-23	2025-04-11	present	normal	normal	normal	normal	normal	normal	normal	normal	normal	normal	normal	6.8	normal	normal	normal		normal	normal	normal	3 vessel cord	normal	normal	normal	normal	normal	normal	normal	normal	normal	normal	normal	normal	normal	normal	normal	normal	normal	normal	50.2	203.4
2024-12-08	Comp Detailed US	Sign & Create	E Ericson RDMS	J Johnson MD	8660063	2336884	1991-01-23	2025-02-12	present	normal	normal	normal	normal	suboptimal	normal	suboptimal	suboptimal	suboptimal	suboptimal	suboptimal		suboptimal	suboptimal	normal		normal	normal	normal	3 vessel cord	normal	normal	suboptimal	suboptimal	suboptimal	suboptimal	suboptimal	suboptimal	suboptimal	normal	normal	normal	normal	normal	normal	normal	normal	normal	78.8	295.1
2024-12-08	Comp Detailed US	Sign & Create	B Bronson RDMS	M Markson DO	8090840	2359146	1988-04-05	2025-04-21	present	normal	normal	normal	normal	normal	normal	normal	normal	normal	normal	normal	4.7	normal	normal	normal		normal	normal	normal	3 vessel cord	normal	normal	normal	normal	normal	normal	normal	normal	normal	normal	normal	normal	normal	normal	normal	normal	normal	normal	46.2	170.6
2024-12-08	Comp Detailed US	Sign & Create	B Bronson RDMS	R Richardson MD	9900484	2373981	1990-10-09	2025-02-21	present	normal	normal	normal	normal	normal	normal	normal	normal	normal	normal	normal	9.6	normal	normal	normal		normal	normal	normal	3 vessel cord	normal	normal	normal	normal	normal	normal	normal	normal	normal	normal	normal	normal	suboptimal	normal	normal	normal	normal	normal	76.6	284
2024-12-09	Comp Detailed US	Sign & Create	B Bronson RDMS	J Johnson MD	8535143	2307480	1987-10-16	2025-05-08	present	normal	normal	normal	normal	normal	normal	normal	normal	normal	normal	normal	7.2	normal	normal	normal	4.4	normal	normal	normal	3 vessel cord	normal	normal	normal	normal	normal	normal	normal	normal	normal	normal	normal	normal	normal	normal	normal	normal	normal	normal	42.5	158.4
2024-12-09	Comp Detailed US	Sign & Create	B Bronson RDMS	M Markson DO	8681731	2376821	1998-05-06	2025-05-09	present	normal	normal	normal	normal	normal	normal	normal	normal	normal	normal	normal	6.5	normal	normal	normal	3	normal	normal	normal	3 vessel cord	normal	normal	normal	normal	normal	normal	normal	normal	normal	normal	normal	normal	normal	normal	normal	normal	normal	normal	46.4	173.3
2024-12-09	Comp Detailed US	Sign & Create	E Ericson RDMS	J Johnson MD	9893262	2374741	1998-06-23	2025-03-06	present	normal	normal	normal	normal	normal	normal	normal	normal	normal	normal	normal	7.5	normal	normal	normal		normal	normal	normal	3 vessel cord	normal	normal	normal	suboptimal	normal	normal	normal	normal	normal	normal	normal	normal	normal	normal	normal	normal	normal	normal	69.9	254.2
2024-12-09	Comp Detailed US	Sign & Create	B Bronson RDMS	M Markson DO	9475340	2376515	2004-09-05	2025-01-28	present	normal	normal	normal	normal	normal	normal	normal	normal	normal	normal	normal	11.7	normal	normal	normal		normal	normal	normal	3 vessel cord	normal	normal	normal	normal	normal	normal	normal	normal	normal	normal	normal	normal	normal	normal	normal	normal	normal	suboptimal	85.2	304.4
2024-12-10	Comp Detailed US	Sign & Create	A Anderson RDMS	J Johnson MD	8148465	2341314	1992-08-30	2025-02-26	present	normal	normal	normal	normal	normal	normal	normal	normal	suboptimal	normal	normal	9.3	normal	normal	normal		normal	normal	normal	3 vessel cord	normal	normal	normal	normal	suboptimal	suboptimal	suboptimal	normal	normal	normal	normal	normal	normal	normal	normal	normal	normal	normal	75.7	271.2
2024-12-10	Comp Detailed US	Sign & Create	A Anderson RDMS	M Markson DO	9255533	2364857	1993-12-06	2025-03-06	present	normal	normal	normal	normal	normal	normal	normal	normal	normal	normal	normal		normal	normal	normal		normal	normal	normal	3 vessel cord	abnormal	normal	normal	normal	normal	normal	normal	normal	normal	normal	normal	normal	normal	normal	normal	normal	normal	normal	67.3	260.3
2024-12-10	Comp Detailed US	Sign & Create	B Bronson RDMS	M Markson DO	9844404	2376668	1997-03-16	2025-06-03	present	normal	normal	normal	normal	normal	normal	normal	suboptimal	normal	normal	normal	4.4	normal	normal	normal	1.7	normal	normal	normal	3 vessel cord	normal	normal	normal	suboptimal	suboptimal	normal	normal	normal	normal	normal	normal	normal	normal	normal	normal	normal	normal	normal	33.1	120.5
2024-12-10	Comp Detailed US	Sign & Create	B Bronson RDMS	J Johnson MD	8147451	2340904	2007-04-28	2025-01-24	present	normal	normal	normal	normal	normal	normal	normal	normal	suboptimal	normal	normal	13	suboptimal	suboptimal	normal		normal	normal	normal	2 vessel cord	normal	normal	normal	normal	normal	normal	normal	normal	normal	normal	normal	normal	normal	normal	normal	normal	normal	normal	83.9	306.7
2024-12-11	Comp Detailed US	Sign & Create	A Anderson RDMS	J Johnson MD	8028115	2374793	1997-11-16	2025-03-18	present	normal	normal	normal	normal	normal	normal	normal	normal	normal	normal	normal	6.7	normal	normal	normal		normal	abnormal	normal	2 vessel cord	normal	normal	normal	normal	normal	normal	normal	normal	normal	normal	normal	normal	normal	normal	normal	normal	normal	normal	63.7	246.6
2024-12-12	Comp Detailed US	Sign & Create	A Anderson RDMS	M Markson DO	8957090	2365265	1990-05-15	2025-04-29	present	normal	normal	normal	normal	normal	normal	normal	normal	normal	normal	normal	5.4	normal	normal	normal	3.7	normal	normal	normal	3 vessel cord	normal	normal	normal	normal	normal	normal	normal	normal	normal	normal	normal	normal	normal	normal	normal	normal	normal	normal	47.5	181.8
2024-12-12	Comp Detailed US	Sign & Create	A Anderson RDMS	J Johnson MD	8053096	2390916	1994-07-10	2025-02-05	present	normal	normal	normal	normal	suboptimal	suboptimal	suboptimal	suboptimal	normal	suboptimal	suboptimal		normal	normal	normal		normal	normal	normal	3 vessel cord	normal	normal	suboptimal	normal	normal	normal	normal	normal	normal	normal	normal	normal	normal	suboptimal	normal	normal	normal	normal	87.2	318.1
2024-12-12	Comp Detailed US	Sign & Create	B Bronson RDMS	M Markson DO	8090347	2364806	1990-01-23	2025-04-20	present	normal	normal	normal	normal	normal	normal	normal	normal	suboptimal	normal	normal	6.7	normal	normal	normal		normal	normal	normal	3 vessel cord	normal	normal	normal	suboptimal	normal	normal	normal	normal	normal	normal	normal	normal	normal	normal	normal	normal	normal	normal	52.8	194.3
2024-12-12	Comp Detailed US	Sign & Create	D Donaldson RDMS	J Johnson MD	8025203	2363377	2000-09-21	2025-01-17	present	normal	normal	normal	normal	normal	normal	normal	normal	normal	normal	normal	9	normal	normal	normal		suboptimal	normal	normal	3 vessel cord	normal	normal	suboptimal	suboptimal	normal	suboptimal	suboptimal	normal	suboptimal	normal	normal	normal	normal	normal	normal	normal	normal	suboptimal	88.9	326.6
2024-12-13	Comp Detailed US	Sign & Create	B Bronson RDMS	J Johnson MD	8885708	2393153	1987-12-24	2025-04-28	present	normal	normal	normal	normal	normal	normal	normal	normal	normal	normal	normal	7.8	normal	normal	normal	4.5	normal	normal	normal	3 vessel cord	normal	normal	normal	normal	normal	normal	normal	normal	normal	normal	normal	normal	normal	normal	normal	normal	normal	normal	51.1	187.6
2024-12-14	Comp Detailed US	Sign & Create	D Donaldson RDMS	J Johnson MD	9322494	2378810	1986-04-19	2025-02-05	present	normal	normal	normal	normal	normal	normal	normal	normal	normal	normal	normal	9	normal	normal	normal		normal	normal	normal	3 vessel cord	normal	normal	normal	normal	normal	normal	normal	normal	normal	normal	normal	normal	normal	normal	normal	normal	normal	normal	77.5	285.5
2024-12-14	Comp Detailed US	Sign & Create	D Donaldson RDMS	J Johnson MD	9628084	2390661	1997-03-23	2025-06-03	present	normal	normal	normal	normal	suboptimal	suboptimal	suboptimal	suboptimal	normal	suboptimal	normal	4	suboptimal	suboptimal	normal		normal	normal	normal	3 vessel cord	suboptimal	normal	normal	normal	normal	normal	normal	normal	normal	suboptimal	suboptimal	suboptimal	suboptimal	normal	normal	normal	normal	normal	31.7	119.7
2024-12-15	Comp Detailed US	Sign & Create	D Donaldson RDMS	M Markson DO	8745156	2369740	2002-11-22	2025-04-30	present	normal	normal	normal	normal	normal	normal	normal	normal	normal	normal	normal	6.9	normal	normal	normal	3.8	normal	normal	normal	3 vessel cord	normal	normal	normal	normal	normal	normal	normal	normal	normal	normal	normal	normal	normal	normal	normal	normal	normal	normal	46.4	174.5
2024-12-15	Comp Detailed US	Sign & Create	B Bronson RDMS	M Markson DO	8853881	2373472	1992-12-10	2025-03-25	present	normal	normal	normal	normal	normal	normal	normal	normal	normal	normal	normal	9.9	normal	normal	normal		normal	normal	normal	3 vessel cord	normal	normal	normal	normal	normal	normal	normal	normal	normal	normal	normal	normal	normal	normal	normal	normal	normal	normal	68.3	252.7
2024-12-15	Comp Detailed US	Sign & Create	A Anderson RDMS	J Johnson MD	8426598	2349819	1992-03-05	2025-03-13	present	normal	normal	normal	normal	normal	normal	normal	normal	normal	normal	normal		normal	normal	normal		normal	normal	normal	3 vessel cord	normal	normal	normal	normal	normal	normal	normal	normal	normal	normal	normal	normal	normal	normal	normal	normal	normal	normal	61.3	236.9
2024-12-16	Comp Detailed US	Sign & Create	D Donaldson RDMS	J Johnson MD	8130705	2400288	1996-02-18	2025-01-17	present	normal	normal	normal	normal	normal	normal	normal	normal	normal	normal	normal	8.8	normal	normal	normal		normal	normal	normal	3 vessel cord	normal	normal	normal	normal	normal	normal	normal	normal	normal	normal	normal	normal	normal	normal	normal	normal	normal	normal	93.2	341.3
2024-12-16	Comp Detailed US	Sign & Create	A Anderson RDMS	M Markson DO	9794714	2389441	1986-03-13	2025-05-17	present	normal	normal	normal	normal	normal	normal	normal	suboptimal	suboptimal	suboptimal	suboptimal		normal	normal	normal	3.6	normal	normal	normal	3 vessel cord	normal	suboptimal	normal	normal	suboptimal	suboptimal	suboptimal	normal	normal	normal	normal	normal	suboptimal	normal	normal	normal	normal	suboptimal	42.9	154.7
2024-12-16	Comp Detailed US	Sign & Create	E Ericson RDMS	J Johnson MD	8598081	2395242	1995-10-18	2024-12-20	present	normal	normal	normal	normal	suboptimal	normal	suboptimal	suboptimal	normal	normal	normal	14.5	suboptimal	suboptimal	normal		normal	normal	normal	3 vessel cord	normal	normal	suboptimal	suboptimal	normal	normal	normal	normal	suboptimal	normal	normal	normal	normal	normal	normal	normal	normal	suboptimal	92.8	338.2
2024-12-16	Comp Detailed US	Sign & Create	D Donaldson RDMS	M Markson DO	9538230	2373217	2000-04-15	2025-05-17	present	normal	normal	normal	normal	normal	normal	normal	normal	normal	normal	normal	4.7	normal	normal	normal	1.9	normal	normal	normal	3 vessel cord	normal	normal	normal	normal	suboptimal	normal	normal	normal	normal	normal	normal	normal	normal	normal	normal	normal	normal	normal	42.2	151.1
2024-12-17	Comp Detailed US	Sign & Create	B Bronson RDMS	R Richardson MD	8539354	2396772	1996-12-25	2025-05-22	present	normal	normal	normal	normal	normal	normal	normal	suboptimal	normal	suboptimal	normal	5.9	normal	normal	normal	2.5	normal	normal	normal	3 vessel cord	normal	suboptimal	normal	normal	suboptimal	normal	normal	suboptimal	normal	suboptimal	suboptimal	suboptimal	suboptimal	normal	normal	normal	normal	normal	38.7	141.2
2024-12-17	Comp Detailed US	Sign & Create	B Bronson RDMS	R Richardson MD	8505451	2396466	1999-01-10	2025-04-20	present	suboptimal	normal	normal	normal	normal	normal	normal	normal	normal	normal	normal	6.3	normal	normal	normal		normal	normal	normal	3 vessel cord	normal	suboptimal	suboptimal	suboptimal	normal	normal	normal	suboptimal	suboptimal	normal	normal	normal	normal	normal	normal	normal	normal	normal	52.5	194.8
2024-12-18	Comp Detailed US	Sign & Create	B Bronson RDMS	R Richardson MD	9027990	2396109	1999-06-08	2025-03-18	present	normal	normal	normal	normal	normal	normal	normal	normal	normal	normal	normal	8.1	normal	normal	normal		normal	normal	normal	3 vessel cord	normal	normal	normal	normal	normal	normal	normal	normal	normal	normal	normal	normal	normal	normal	normal	normal	normal	normal	65.3	227.9
2024-12-18	Comp Detailed US	Sign & Create	B Bronson RDMS	M Markson DO	9719032	2409265	1999-04-18	2025-05-16	present	normal	normal	normal	normal	normal	normal	normal	normal	normal	normal	normal	7.5	normal	normal	normal	4.5	normal	normal	normal	3 vessel cord	normal	normal	normal	normal	normal	normal	normal	normal	normal	normal	normal	normal	normal	normal	normal	normal	normal	normal	40.8	153.2
2024-12-19	Comp Detailed US	Sign & Create	A Anderson RDMS	J Johnson MD	8472202	2391273	2000-04-11	2025-05-07	present	normal	normal	normal	normal	normal	normal	normal	normal	normal	normal	normal	6.8	normal	normal	normal	3.9	normal	normal	normal	3 vessel cord	normal	suboptimal	normal	normal	normal	normal	normal	normal	suboptimal	normal	normal	normal	normal	normal	normal	normal	normal	normal	45.7	178.6
2024-12-19	Comp Detailed US	Sign & Create	E Ericson RDMS	J Johnson MD	9647750	2395651	1992-08-31	2025-03-17	present	normal	normal	normal	normal	normal	normal	normal	normal	normal	normal	normal	9.2	normal	normal	normal		normal	normal	normal	3 vessel cord	normal	normal	normal	normal	normal	normal	normal	normal	normal	normal	normal	normal	normal	normal	normal	normal	normal	normal	68.2	258.7
2024-12-20	Comp Detailed US	Sign & Create	A Anderson RDMS	J Johnson MD	9859923	2394121	1998-05-13	2025-02-09	present	normal	normal	normal	normal	normal	normal	normal	normal	normal	normal	normal		normal	normal	normal		normal	normal	normal	3 vessel cord	normal	normal	normal	normal	normal	normal	normal	normal	normal	normal	normal	normal	normal	normal	normal	normal	normal	normal	81.9	311.5
2024-12-20	Comp Detailed US	Sign & Create	A Anderson RDMS	J Johnson MD	9701899	2395191	1994-11-28	2025-02-21	present	normal	normal	normal	normal	normal	normal	normal	normal	normal	suboptimal	suboptimal		normal	normal	normal		normal	normal	normal	3 vessel cord, 3 vessel cord	normal	normal	normal	normal	normal	normal	normal	normal	normal	normal	normal	normal	normal	normal	normal	normal	normal	normal	70.8	280.3
2024-12-21	Comp Detailed US	Sign & Create	D Donaldson RDMS	J Johnson MD	8640682	2393407	2001-04-07	2025-02-22	present	normal	normal	normal	normal	normal	normal	normal	normal	suboptimal	normal	normal	7.5	normal	normal	normal		normal	normal	normal	3 vessel cord	normal	normal	normal	normal	normal	normal	normal	normal	normal	normal	normal	normal	normal	normal	normal	normal	normal	normal	56.9	254.4
2024-12-21	Comp Detailed US	Sign & Create	A Anderson RDMS	M Markson DO	9807300	2389492	2005-12-22	2025-05-02	present	normal	normal	normal	normal	normal	normal	normal	normal	suboptimal	normal	normal	5.4	normal	normal	normal	2.4	suboptimal	normal	normal	3 vessel cord	normal	suboptimal	normal	suboptimal	suboptimal	suboptimal	suboptimal	suboptimal	suboptimal	normal	normal	suboptimal	suboptimal	normal	normal	normal	normal	normal	47.8	178.8
2024-12-22	Comp Detailed US	Sign & Create	B Bronson RDMS	K Karlson MD	8824500	2371829	1993-11-14	2025-04-07	present	normal	normal	normal	normal	normal	normal	normal	normal	normal	normal	normal	8.6	normal	normal	normal		normal	normal	normal	3 vessel cord	normal	normal	normal	normal	normal	normal	normal	normal	normal	normal	normal	normal	normal	normal	normal	normal	normal	normal	62.6	228
2024-12-22	Comp Detailed US	Sign & Create	B Bronson RDMS	J Johnson MD	8102887	2307531	1996-02-15	2025-05-17	present	normal	normal	normal	normal	normal	normal	normal	normal	normal	normal	normal	6	normal	normal	normal	3.2	normal	normal	normal	3 vessel cord	normal	normal	normal	normal	normal	normal	normal	normal	normal	normal	normal	normal	normal	normal	normal	normal	normal	normal	42.9	168.6
2024-12-23	Comp Detailed US	Sign & Create	B Bronson RDMS	J Johnson MD	8761301	2363122	1989-07-19	2025-04-01	present	normal	normal	normal	normal	normal	normal	normal	normal	normal	normal	normal	7.9	normal	normal	normal		normal	normal	normal	3 vessel cord	normal	normal	normal	normal	normal	normal	normal	normal	normal	normal	normal	normal	normal	normal	normal	normal	normal	normal	62.8	231.7
2024-12-23	Comp Detailed US	Sign & Create	B Bronson RDMS	M Markson DO	9883750	2406660	1994-11-07	2025-05-31	present	normal	normal	normal	normal	normal	normal	normal	suboptimal	normal	normal	normal	5.2	normal	normal	normal	1.5	normal	normal	normal	3 vessel cord	normal	normal	suboptimal	normal	normal	normal	normal	normal	normal	normal	normal	normal	suboptimal	normal	normal	normal	normal	normal	37.5	132.8
2024-12-24	Comp Detailed US	Sign & Create	B Bronson RDMS	M Markson DO	9054915	2406609	1998-03-26	2025-06-11	present	normal	normal	normal	normal	normal	normal	normal	suboptimal	normal	normal	normal	4.9	normal	normal	normal	2.4	normal	normal	normal	3 vessel cord	normal	normal	suboptimal	suboptimal	normal	normal	normal	suboptimal	suboptimal	normal	normal	normal	normal	normal	normal	normal	normal	normal	35.5	125.1
2024-12-25	Comp Detailed US	Sign & Create	E Ericson RDMS	K Karlson MD	9174900	2408344	2003-08-21	2025-01-19	present	suboptimal	suboptimal	suboptimal	suboptimal	suboptimal	suboptimal	suboptimal	suboptimal	normal	normal	normal	12.6	suboptimal	suboptimal	suboptimal		normal	normal	normal	3 vessel cord	abnormal	suboptimal	suboptimal	suboptimal	suboptimal	suboptimal	suboptimal	suboptimal	suboptimal	suboptimal	suboptimal	suboptimal	suboptimal	suboptimal	suboptimal	normal	normal	suboptimal	89.8	335.7
2024-12-25	Comp Detailed US	Sign & Create	A Anderson RDMS	L Larson MD	8503326	2420017	2004-01-01	2025-01-28	present	normal	normal	normal	normal	normal	normal	normal	normal	suboptimal	normal	normal		normal	normal	normal	5.2	normal	normal	normal	3 vessel cord	normal	normal	normal	normal	normal	normal	normal	suboptimal	suboptimal	normal	normal	normal	normal	normal	normal	normal	normal	normal	90.7	336.2
2024-12-27	Comp Detailed US	Sign & Create	A Anderson RDMS	L Larson MD	8518637	2407986	1990-01-31	2025-05-10	present	normal	normal	normal	normal	normal	normal	normal	normal	normal	normal	normal	5	normal	normal	normal	4.3	normal	normal	normal	3 vessel cord	normal	normal	suboptimal	normal	normal	normal	normal	normal	suboptimal	normal	normal	normal	normal	normal	normal	normal	normal	normal	46.3	169.9
2024-12-27	Comp Detailed US	Sign & Create	D Donaldson RDMS	L Larson MD	8342401	2412680	1998-09-15	2025-05-09	present	normal	normal	normal	normal	normal	normal	normal	normal	normal	normal	normal		normal	normal	normal		normal	normal	normal	3 vessel cord	normal	normal	normal	normal	normal	normal	normal	normal	normal	normal	normal	normal	normal	normal	normal	normal	normal	normal	48.9	183.5
2024-12-28	Comp Detailed US	Sign & Create	A Anderson RDMS	K Karlson MD	9908049	2371983	1997-01-23	2025-06-11	present	normal	normal	normal	normal	normal	normal	normal	normal	normal	normal	normal	5.9	normal	normal	normal	2.9	normal	normal	normal	3 vessel cord	suboptimal	suboptimal	suboptimal	suboptimal	normal	normal	normal	normal	normal	suboptimal	suboptimal	suboptimal	suboptimal	normal	normal	normal	normal	normal	38.5	142.5
2024-12-29	Comp Detailed US	Sign & Create	B Bronson RDMS	L Larson MD	9214055	2416454	1982-12-23	2025-05-05	present	normal	normal	normal	normal	normal	normal	normal	normal	normal	normal	normal		normal	normal	abnormal	11.7	normal	abnormal	normal	3 vessel cord	abnormal	suboptimal	normal	normal	normal	normal	normal	normal	normal	normal	normal	normal	normal	normal	normal	normal	normal	normal	52.5	188.4
2024-12-30	Comp Detailed US	Sign & Create	B Bronson RDMS	K Karlson MD	8896434	2338766	1995-03-18	2025-05-26	present	normal	normal	normal	normal	normal	normal	normal	normal	normal	normal	normal	5.1	normal	normal	normal	2.8	normal	normal	normal	3 vessel cord	normal	normal	normal	normal	normal	normal	normal	normal	normal	normal	normal	normal	normal	normal	normal	normal	normal	normal	42.7	157.1
2024-12-31	Comp Detailed US	Sign & Create	D Donaldson RDMS	L Larson MD	9446581	2422109	1999-07-19	2025-05-21	present	normal	normal	normal	normal	normal	normal	normal	normal	normal	normal	normal	5.8	normal	normal	normal	2.8	normal	normal	normal	3 vessel cord	normal	normal	normal	normal	normal	normal	normal	normal	normal	normal	normal	normal	normal	normal	normal	normal	normal	normal	46	168.3
[truncated: 6 more columns]

## Sheet: Indications
ExamID	Indication
1773941	Maternal Medical Complications, Pregnancy
1773941	Previous C-section, unspecified scar
1773941	Maternal Systemic Lupus, pregnancy
1773941	Fetal Cardiac Arrhythmia
1860132	Maternal Medical Complications, Pregnancy
1860132	Previous C-section, unspecified scar
1860132	Maternal Systemic Lupus, pregnancy
1860132	Fetal Cardiac Arrhythmia
1890434	Maternal Medical Complications, Pregnancy
1890434	Previous C-section, unspecified scar
1890434	Maternal Systemic Lupus, pregnancy
1890434	Fetal Cardiac Arrhythmia
1827859	Maternal Medical Complications, Pregnancy
1827859	Previous C-section, unspecified scar
1827859	Maternal Systemic Lupus, pregnancy
1827859	Fetal Cardiac Arrhythmia
1748433	Maternal Medical Complications, Pregnancy
1748433	Previous C-section, unspecified scar
1748433	Maternal Systemic Lupus, pregnancy
1748433	Fetal Cardiac Arrhythmia
1635541	Fetal Cardiac Arrhythmia
1635541	Maternal Medical Complications, Pregnancy
1635541	Previous C-section, unspecified scar
1635541	Maternal Systemic Lupus, pregnancy
1664265	Maternal Medical Complications, Pregnancy
1664265	Previous C-section, unspecified scar
1664265	Maternal Systemic Lupus, pregnancy
1664265	Fetal Cardiac Arrhythmia
1813585	Maternal Medical Complications, Pregnancy
1813585	Previous C-section, unspecified scar
1813585	Maternal Systemic Lupus, pregnancy
1813585	Fetal Cardiac Arrhythmia
1615049	Screening follow-up, Non-visualized anatomy on a previous scan
1615049	Maternal Medical Complications, Pregnancy
1615049	Hered Dz in Family Possibly Affecting Fetus, Antepartum
1615049	History of fetal demise
1615049	Previous C-section, unspecified scar
1615049	Maternal Systemic Lupus, pregnancy
1803089	Maternal Medical Complications, Pregnancy
1803089	Previous C-section, unspecified scar
1803089	Maternal Systemic Lupus, pregnancy
1803089	Fetal Cardiac Arrhythmia
1725066	Maternal Medical Complications, Pregnancy
1725066	Previous C-section, unspecified scar
1725066	Maternal Systemic Lupus, pregnancy
1725066	Fetal Cardiac Arrhythmia
1701768	Maternal Medical Complications, Pregnancy
1701768	Previous C-section, unspecified scar
1701768	Maternal Systemic Lupus, pregnancy
1701768	Fetal Cardiac Arrhythmia
1508482	Maternal Medical Complications, Pregnancy
1508482	Hered Dz in Family Possibly Affecting Fetus, Antepartum
1508482	History of fetal demise
1508482	Previous C-section, unspecified scar
1508482	Maternal Systemic Lupus, pregnancy
1761111	Previous C-section, unspecified scar
1761111	History of PTD without PTL
1761111	History of Preeclampsia
1761111	Maternal Hypertension, Chronic
1761111	Advanced Maternal Age - Multigravida
1761111	Diabetes Mellitus - Type 2
1773635	Previous C-section, unspecified scar
1773635	History of PTD without PTL
1773635	History of Preeclampsia
1773635	Maternal Hypertension, Chronic
1773635	Advanced Maternal Age - Multigravida
1773635	Diabetes Mellitus - Type 2
1726349	Previous C-section, unspecified scar
1726349	History of PTD without PTL
1726349	History of Preeclampsia
1726349	Maternal Hypertension, Chronic
1726349	Advanced Maternal Age - Multigravida
1726349	Diabetes Mellitus - Type 2
1596133	Previous C-section, unspecified scar
1596133	History of PTD without PTL
1596133	History of Preeclampsia
1596133	Maternal Hypertension, Chronic
1596133	Advanced Maternal Age - Multigravida
1596133	Diabetes Mellitus - Type 2
1801409	Previous C-section, unspecified scar
1801409	History of PTD without PTL
1801409	History of Preeclampsia
1801409	Maternal Hypertension, Chronic
1801409	Advanced Maternal Age - Multigravida
1801409	Diabetes Mellitus - Type 2
1575922	Diabetes Mellitus - Type 2
1575922	Screening for cervical length for risk of pre-term labor
1575922	Advanced Maternal Age - Multigravida
1575922	Previous C-section, unspecified scar
1575922	History of PTD without PTL
1575922	History of Preeclampsia
1575922	Maternal Hypertension, Chronic
2395446	Screening for malformations
2391273	Cervical Incompetence
2391273	Maternal Tobacco use
2391273	History of preterm birth
2391273	Maternal Hypertension, Chronic
2391273	Screening for other genetic defects
2391273	History of Stillbirth/Fetal demise
2276848	Cervical Incompetence
2276848	Maternal Tobacco use
2276848	History of preterm birth
2276848	Maternal Hypertension, Chronic
2276848	Screening for other genetic defects
2276848	History of Stillbirth/Fetal demise
2262826	History of preterm birth
2262826	Maternal Hypertension, Chronic
2262826	Screening for other genetic defects
2262826	History of Stillbirth/Fetal demise
2262826	Maternal Tobacco use
2070888	Obesity; BMI greater than 40
2070888	Advanced Maternal Age - Multigravida
2070888	Gestational Diabetes-insulin
2226787	Obesity; BMI greater than 40
2226787	Advanced Maternal Age - Multigravida
2226787	Gestational Diabetes-insulin
2060695	Abnormal cffDNA
2060695	Obesity; BMI greater than 40
2060695	Advanced Maternal Age - Multigravida
2060695	Gestational Diabetes-insulin
2166264	Obesity; BMI greater than 40
2166264	Advanced Maternal Age - Multigravida
2166264	Gestational Diabetes-insulin
2112097	Obesity; BMI greater than 40
2112097	Advanced Maternal Age - Multigravida
2112097	Gestational Diabetes-insulin
2206369	Obesity; BMI greater than 40
2206369	Advanced Maternal Age - Multigravida
2206369	Gestational Diabetes-insulin
1992619	Gestational Diabetes-insulin
1992619	Abnormal cffDNA
1992619	Obesity; BMI greater than 40
1992619	Advanced Maternal Age - Multigravida
2093408	Obesity; BMI greater than 40
2093408	Advanced Maternal Age - Multigravida
2093408	Gestational Diabetes-insulin
1842281	Screening for cervical length for risk of pre-term labor
1842281	Gestational Diabetes in pregnancy, unspecified
1842281	Abnormal cffDNA
1842281	Obesity; BMI greater than 40
1842281	Advanced Maternal Age - Multigravida
1909289	Screening follow-up, Non-visualized anatomy on a previous scan
1909289	Gestational Diabetes in pregnancy, unspecified
1909289	Abnormal cffDNA
1909289	Obesity; BMI greater than 40
1909289	Advanced Maternal Age - Multigravida
2168457	History of short interval pregnancy
2168457	Maternal Hypertension, Chronic
1986302	Screening for cervical length for risk of pre-term labor
1986302	History of short interval pregnancy
1986302	Maternal Hypertension, Chronic
1774451	Gestational Diabetes in pregnancy - oral hypoglycemic drugs
1774451	Maternal Isoimmunization, Non Rh
1774451	Maternal Obesity <35 BMI
1774451	Twins, Dichorionic/Diamniotic (Di/Di)
1668138	Gestational Diabetes in pregnancy - oral hypoglycemic drugs
1668138	Maternal Isoimmunization, Non Rh
1668138	Maternal Obesity <35 BMI
1668138	Twins, Dichorionic/Diamniotic (Di/Di)
1661359	Maternal Isoimmunization, Non Rh
1661359	Maternal Obesity <35 BMI
1661359	Twins, Dichorionic/Diamniotic (Di/Di)
1661359	Gestational Diabetes in pregnancy - oral hypoglycemic drugs
1750975	Gestational Diabetes in pregnancy - oral hypoglycemic drugs
1750975	Maternal Isoimmunization, Non Rh
[truncated: 14,095 more rows]
