# Supplementary material for: Quantitative Approach to Quality Review of Prenatal Ultrasound Examinations: Incomplete Detailed Fetal Anatomy Exams
Source: J Clin Med. 2025 May 12;14(10):3356. doi: 10.3390/jcm14103356 (PMC12112216; doi:10.3390/jcm14103356)
Supplement: Supplementary file 1 [file jcm-14-03356-s001.zip › Supplementary files/Supplementary File 3 - DO-FILE-itemrecode.do]

*** Subroutine for recoding each item of anatomy
** You may need to CUSTOMIZE this if your anatomy items have different text choices

replace $ITEM="abnormal" if strpos($ITEM,"Soft")>0
replace $ITEM="abnormal" if trim($ITEM)=="details"
replace $ITEM="normal" if strpos($ITEM,"previously")>0 
replace $ITEM="normal" if strpos($ITEM,"normal") >0 & strpos($ITEM,"abnormal")==0
replace $ITEM="normal" if trim($ITEM)=="visualized"
replace $ITEM="inadequate" if strpos($ITEM, "suboptimal") >0
replace $ITEM="inadequate" if trim($ITEM)=="not examined"
replace $ITEM="inadequate" if trim($ITEM)=="not visualized"
replace $ITEM="inadequate" if trim($ITEM)==""
replace SubDetTxt=SubDetTxt + Addtxt + " " if ($ITEM=="inadequate") 
replace nSubDet=nSubDet+1 if $ITEM =="inadequate"
replace nAdqDet=nAdqDet+1 if $ITEM !="inadequate"
replace nAbnorm=nAbnorm+1 if $ITEM == "abnormal"
exit
